# Supplementary material for: A CD8+ T Cell Infiltration–Driven Prognostic Signature for Gastric Cancer: Bridging Tumor Immunity and Clinical Outcomes
Source: Int J Genomics. 2025 Jun 13;2025:6629479. doi: 10.1155/ijog/6629479 (PMC12181657; doi:10.1155/ijog/6629479)
Supplement: Supporting Information 1 — The transcriptome data of TCGA-STAD. [file 6629479.f1.xlsx]

## Sheet: Cell proportion-s
	sample	naive.memory_CD8_T_cell	exhausted_CD8_T_cell	cytotoxic_CD8_T_cell_1	cytotoxic_CD8_T_cell_2	cytotoxic_CD8_T_cell_3	P.value	Correlation	RMSE
1	TCGA.D7.5577.01A	0	0.692398	0.203322	0	0.10428	0.35	0.00311065	1.12292
2	TCGA.D7.6818.01A	0	0.824812	0.175188	0	0	0.23	0.0209476	1.0829
3	TCGA.BR.7958.01A	0	0.488492	0.487357	0	0.0241512	0.67	-0.012226	1.09351
4	TCGA.D7.8572.01A	0	0.63026	0.36974	0	0	0.58	-0.0085677	1.07927
5	TCGA.VQ.A91Z.01A	0	0.735413	0.264587	0	0	0.26	0.0123577	1.07737
6	TCGA.HU.A4HD.01A	0	0.673013	0.326987	0	0	0.35	0.0022262	1.07707
7	TCGA.VQ.A8PQ.01A	0.945044	0	0.054956	0	0	0.43	-0.00276402	1.061
8	TCGA.IN.A6RN.01A	0	0.64202	0.35798	0	0	0.78	-0.0149548	1.08158
9	TCGA.CG.5726.01A	0	0.847214	0.152786	0	0	0.14	0.0342519	1.08168
10	TCGA.BR.6453.01A	0.480073	0.41147	0.108457	0	0	0.38	3.52621e-05	1.04399
11	TCGA.HU.A4GQ.01A	0	0.845587	0.154413	0	0	0.25	0.0190543	1.08583
12	TCGA.VQ.A8PP.01A	0	0.44091	0.55909	0	0	0.89	-0.0219538	1.08873
13	TCGA.HF.7132.01A	0.0874106	0.458153	0.454436	0	0	0.97	-0.0269589	1.08108
14	TCGA.BR.A4IV.01A	0.394942	0.428852	0.176206	0	0	0.83	-0.0175437	1.05416
15	TCGA.BR.8296.01A	0.458326	0.43996	0.101715	0	0	0.52	-0.0062781	1.04622
16	TCGA.R5.A7ZR.01A	0	0.829343	0.170657	0	0	0.23	0.0208714	1.08343
17	TCGA.HU.A4GY.11A	0.00620279	0.238585	0.755212	0	0	0.87	-0.0203685	1.11038
18	TCGA.BR.8680.01A	0	0.600683	0.399317	0	0	0.32	0.00618974	1.074
19	TCGA.VQ.A8P2.01A	0	0.597521	0.402479	0	0	0.33	0.00464089	1.07449
20	TCGA.IN.A6RL.01A	0	0.641403	0.327714	0	0.0308829	0.55	-0.00797383	1.09201
21	TCGA.IP.7968.11A	0	0.578219	0.421781	0	0	0.94	-0.0246067	1.08429
22	TCGA.CD.A48A.01A	0	0.704902	0.295098	0	0	0.25	0.0176403	1.07379
23	TCGA.VQ.A92D.01A	0	0.545643	0.391901	0	0.0624558	0.86	-0.0192153	1.11247
24	TCGA.CG.5721.11A	0	0.665728	0.334272	0	0	0.57	-0.00830867	1.08013
25	TCGA.CD.8533.01A	0	0.450535	0.549465	0	0	0.8	-0.0158847	1.08585
26	TCGA.HU.A4GT.01A	0	0.830285	0.124847	0	0.0448685	0.2	0.0256673	1.09695
27	TCGA.KB.A6F7.01A	0	0.632367	0.367633	0	0	0.33	0.004517	1.07505
28	TCGA.D7.A74A.01A	0	0.611307	0.388693	0	0	0.37	0.000826375	1.07589
29	TCGA.IN.A7NR.01A	0	0.626668	0.373332	0	0	0.69	-0.0125471	1.0805
30	TCGA.HU.8602.01A	0	0.596923	0.403077	0	0	0.76	-0.0143581	1.08082
31	TCGA.BR.6456.01A	0.358685	0.409328	0.231987	0	0	0.83	-0.0173581	1.05772
32	TCGA.HU.A4GC.11A	0.131327	0.348073	0.520601	0	0	0.81	-0.0164993	1.08176
33	TCGA.CD.8524.01A	0	0.406613	0.574096	0	0.019291	0.81	-0.0164591	1.09861
34	TCGA.VQ.A8PO.01A	0	0.839783	0.160217	0	0	0.26	0.0138847	1.08662
35	TCGA.BR.7717.01A	0	0.846751	0.153249	0	0	0.14	0.0367205	1.08091
36	TCGA.CG.4475.01A	0.455724	0.262245	0.282031	0	0	0.77	-0.0148475	1.06143
37	TCGA.HU.A4GH.11A	0.264441	0.317044	0.418515	0	0	0.87	-0.0197579	1.07362
38	TCGA.HU.A4GP.01A	0	0.65164	0.34836	0	0	0.81	-0.0161613	1.0822
39	TCGA.BR.A4J9.01A	0	0.435328	0.564672	0	0	0.82	-0.0168854	1.08725
40	TCGA.VQ.A91E.01A	0	0.550412	0.449588	0	0	0.93	-0.0237313	1.0844
41	TCGA.HU.A4GP.11A	0	0.438005	0.561995	0	0	0.83	-0.0171706	1.08716
42	TCGA.HU.A4GD.01A	0	0.596914	0.403086	0	0	0.46	-0.0047793	1.07763
43	TCGA.D7.A747.01A	0.427528	0.405153	0.16732	0	0	0.84	-0.0178162	1.05297
44	TCGA.KB.A93G.01A	0.812964	0	0.187036	0	0	0.37	0.000609885	1.06909
45	TCGA.RD.A8MV.01A	0.334745	0.340559	0.265443	0	0.059254	0.85	-0.0179624	1.09108
46	TCGA.BR.4256.01A	0	0.43468	0.519803	0	0.0455167	0.89	-0.0217552	1.11168
47	TCGA.FP.7735.01A	0	0.516709	0.47974	0	0.00355083	0.76	-0.0146413	1.08373
48	TCGA.VQ.A8PK.01A	0	0.648343	0.351657	0	0	0.62	-0.0107243	1.08037
49	TCGA.BR.7707.01A	0	0.545885	0.454115	0	0	0.39	-0.00115106	1.07673
50	TCGA.IN.A6RS.01A	0	0.842382	0.157618	0	0	0.13	0.0398874	1.07947
51	TCGA.D7.6520.01A	0	0.734893	0.196189	0	0.0689178	0.33	0.00452221	1.10698
52	TCGA.VQ.A91N.01A	0.0113118	0.571696	0.416993	0	0	0.82	-0.0170134	1.08082
53	TCGA.CG.4440.01A	0	0.75404	0.24596	0	0	0.32	0.00576352	1.08074
54	TCGA.BR.8487.01A	0	0.844797	0.137954	0	0.0172492	0.23	0.0210887	1.09049
55	TCGA.VQ.A94U.01A	0	0.672862	0.327138	0	0	0.31	0.00673747	1.07563
56	TCGA.CG.5717.01A	0.0607429	0.592373	0.346884	0	0	0.97	-0.026383	1.07966
57	TCGA.HU.8249.01A	0	0.617041	0.382959	0	0	0.3	0.00800822	1.0736
58	TCGA.BR.8295.01A	0	0.677698	0.322302	0	0	0.26	0.0115525	1.07431
59	TCGA.HU.A4HB.01A	0.806331	0.140328	0.053341	0	0	0.95	-0.0256392	1.0539
60	TCGA.BR.4280.01A	0	0.710828	0.289172	0	0	0.25	0.0191826	1.07366
61	TCGA.CG.5730.11A	0.0487238	0.499424	0.451852	0	0	0.8	-0.0154236	1.07867
62	TCGA.BR.7197.01A	0	0.619934	0.380066	0	0	0.39	-0.000929681	1.07659
63	TCGA.VQ.A94P.01A	0.477342	0.172652	0.350006	0	0	0.87	-0.0203876	1.07322
64	TCGA.D7.8575.01A	0.515526	0	0.484474	0	0	0.97	-0.0274406	1.10446
65	TCGA.HU.A4H2.01A	0	0.359194	0.633336	0	0.00747001	0.95	-0.0249172	1.10074
66	TCGA.VQ.A8E0.01A	0.658292	0.101475	0.240233	0	0	0.98	-0.0297766	1.07238
67	TCGA.HU.A4GN.11A	0.221473	0.364248	0.414278	0	0	0.87	-0.0207593	1.07337
68	TCGA.VQ.AA68.01A	0.0796945	0.476185	0.444121	0	0	0.92	-0.022437	1.0793
69	TCGA.BR.8372.01A	0	0.627242	0.285125	0	0.0876334	0.54	-0.00720552	1.11846
70	TCGA.VQ.A91Y.01A	0.443149	0.180176	0.376675	0	0	0.93	-0.0233529	1.07614
71	TCGA.RD.A8MW.01A	0.0995855	0.534687	0.365727	0	0	0.37	0.000795437	1.068
72	TCGA.BR.8382.01A	0	0.661765	0.285473	0	0.052761	0.43	-0.00270169	1.1001
73	TCGA.CG.5722.11A	0.511893	0.129176	0.331442	0	0.0274888	0.99	-0.0338292	1.09412
74	TCGA.HU.A4GF.01A	0	0.745165	0.254835	0	0	0.38	-0.000110811	1.08185
75	TCGA.R5.A7ZI.01A	0	0.760345	0.239655	0	0	0.12	0.0446663	1.06952
76	TCGA.BR.8588.01A	0	0.682506	0.268696	0	0.0487987	0.33	0.00371	1.09651
77	TCGA.CD.5801.01A	0.276708	0.336413	0.386879	0	0	0.55	-0.00777915	1.06653
78	TCGA.CD.5800.01A	0	0.683491	0.316509	0	0	0.25	0.0190329	1.07222
79	TCGA.CD.8530.01A	0	0.545889	0.454111	0	0	0.55	-0.00789511	1.07905
80	TCGA.VQ.A8PX.01A	0.373709	0.626291	0	0	0	0.45	-0.00423839	1.05286
81	TCGA.D7.8578.01A	0	0.338859	0.661141	0	0	0.94	-0.0244518	1.09911
82	TCGA.BR.6458.01A	0.399123	0.29184	0.309037	0	0	0.82	-0.0168706	1.06355
83	TCGA.VQ.A8PB.01A	0	0.569927	0.430073	0	0	0.5	-0.00586489	1.07804
84	TCGA.D7.6822.01A	0.603188	0.0847156	0.312096	0	0	0.44	-0.00328878	1.07104
85	TCGA.BR.8284.01A	0.437569	0.435308	0.127123	0	0	0.72	-0.0132197	1.04969
86	TCGA.CD.A4MG.01A	0	0.618752	0.381248	0	0	0.25	0.0183081	1.07024
87	TCGA.BR.4191.01A	0.210626	0.507527	0.254404	0	0.0274419	0.5	-0.00577699	1.07273
88	TCGA.BR.8366.01A	0	0.674314	0.325686	0	0	0.25	0.0160527	1.07274
89	TCGA.CD.A486.01A	0	0.777928	0.221801	0	0.000270876	0.25	0.0201733	1.07851
90	TCGA.BR.8077.01A	0	0.649992	0.350008	0	0	0.37	0.000833798	1.07671
91	TCGA.R5.A7O7.01A	0	0.559719	0.440281	0	0	0.29	0.00874845	1.07314
92	TCGA.VQ.A8DZ.01A	0	0.746033	0.253967	0	0	0.29	0.00921727	1.07909
93	TCGA.BR.A44T.01A	0.750313	0.200979	0.0487082	0	0	0.86	-0.0196105	1.04815
94	TCGA.HU.A4H6.01A	0	0.691614	0.308386	0	0	0.29	0.00856448	1.07591
95	TCGA.ZA.A8F6.01A	0	0.377477	0.622523	0	0	0.9	-0.0221186	1.0941
96	TCGA.BR.A4CS.01A	0	0.671592	0.328408	0	0	0.32	0.00578188	1.07588
97	TCGA.R5.A7ZE.01B	0	0.578496	0.421504	0	0	0.44	-0.00363945	1.07724
98	TCGA.RD.A7BW.01A	0.390471	0.342072	0.255705	0	0.0117525	0.82	-0.0167269	1.06424
99	TCGA.D7.8570.01A	0.395326	0.318156	0.286517	0	0	0.85	-0.0179162	1.06163
100	TCGA.VQ.A8P3.01A	0	0.765644	0.234356	0	0	0.28	0.00967653	1.08049
101	TCGA.D7.8579.01A	0.297494	0.336997	0.337217	0	0.028293	0.89	-0.0217786	1.08184
102	TCGA.BR.8060.01A	0.0819274	0.347733	0.57034	0	0	0.77	-0.0147538	1.08597
103	TCGA.VQ.AA69.01A	0	0.504395	0.495605	0	0	0.59	-0.00924421	1.08071
104	TCGA.VQ.A8E7.01B	0	0.636974	0.363026	0	0	0.43	-0.00239719	1.0774
105	TCGA.BR.8371.01A	0.498024	0.285061	0.216916	0	0	0.83	-0.0174198	1.05651
106	TCGA.KB.A93J.01A	0	0.781487	0.218513	0	0	0.74	-0.0137973	1.08878
107	TCGA.D7.A4YU.01A	0	0.414696	0.585304	0	0	0.97	-0.0265046	1.09241
108	TCGA.BR.6705.01A	0.491677	0.32352	0.184803	0	0	0.67	-0.0121834	1.05195
109	TCGA.BR.6457.11A	0.305741	0.380341	0.313917	0	0	0.87	-0.0196651	1.06446
110	TCGA.D7.A6EX.01A	0	0.524585	0.475415	0	0	0.3	0.00726733	1.07425
111	TCGA.HU.A4G9.01A	0	0.714381	0.285619	0	0	0.38	-0.000454566	1.07995
112	TCGA.BR.6564.01A	0.44933	0.224171	0.326499	0	0	0.86	-0.0194635	1.06809
113	TCGA.CG.4465.01A	0	0.656998	0.230886	0	0.112116	0.75	-0.0141221	1.13388
114	TCGA.CG.4441.01A	0.250194	0.749806	0	0	0	0.22	0.0217671	1.06169
115	TCGA.VQ.A8DV.01A	0	0.730317	0.269683	0	0	0.26	0.0120609	1.07711
116	TCGA.CG.5719.01A	0.21964	0.499653	0.280707	0	0	0.38	-0.000133882	1.0596
117	TCGA.HU.A4GX.01A	0	0.453314	0.546686	0	0	0.87	-0.0207257	1.08745
118	TCGA.FP.7829.11A	0.184837	0.361773	0.45339	0	0	0.86	-0.0184098	1.07611
119	TCGA.BR.8483.01A	0	0.528791	0.471209	0	0	0.54	-0.00746089	1.0793
120	TCGA.VQ.A8PC.01A	0.467867	0.23187	0.249796	0	0.0504673	0.89	-0.0217616	1.08849
121	TCGA.CD.8526.01A	0	0.601851	0.398149	0	0	0.54	-0.00709967	1.07843
122	TCGA.BR.8380.01A	0.0205865	0.541673	0.43774	0	0	0.87	-0.0205073	1.08165
123	TCGA.D7.8573.01A	0	0.652715	0.347285	0	0	0.36	0.00198438	1.07642
124	TCGA.BR.8291.01A	0	0.426373	0.573627	0	0	0.81	-0.0164688	1.08774
125	TCGA.BR.6803.01A	0.144917	0.544855	0.310227	0	0	0.69	-0.0127166	1.06865
126	TCGA.BR.A4QL.01A	0	0.718383	0.281617	0	0	0.14	0.033829	1.0696
127	TCGA.IN.AB1X.11A	0	0.466372	0.533628	0	0	0.87	-0.0204914	1.08657
128	TCGA.BR.8081.01A	0	0.713181	0.264634	0	0.0221848	0.32	0.00589352	1.08612
129	TCGA.HU.A4H4.01A	0	0.763703	0.236297	0	0	0.25	0.0193982	1.07742
130	TCGA.VQ.A91K.01A	0	0.415317	0.584683	0	0	0.82	-0.0169399	1.08877
131	TCGA.BR.8297.01A	0.225432	0.443468	0.331101	0	0	0.88	-0.0215851	1.06792
132	TCGA.BR.8687.01A	0.0835678	0.407112	0.509321	0	0	0.97	-0.0271252	1.08496
133	TCGA.BR.8683.01A	0	0.203582	0.796418	0	0	0.98	-0.0288058	1.12042
134	TCGA.F1.A72C.01A	0	0.596334	0.403666	0	0	0.33	0.00396297	1.07471
135	TCGA.BR.7704.11A	0.77458	0	0.213566	0	0.0118542	0.86	-0.0194924	1.08318
136	TCGA.VQ.A8PM.01A	0.349023	0.324207	0.320008	0	0.00676187	0.87	-0.0201224	1.06842
137	TCGA.BR.7703.11A	0.494698	0.191646	0.266272	0	0.0473831	0.99	-0.0367075	1.09596
138	TCGA.VQ.A925.01A	0	0.629107	0.370893	0	0	0.87	-0.0198613	1.08291
139	TCGA.IN.7808.01A	0.425691	0.225159	0.34915	0	0	0.93	-0.0232334	1.07127
140	TCGA.HU.A4G8.01A	0	0.680645	0.319355	0	0	0.62	-0.0106886	1.08145
141	TCGA.RD.A8N2.01A	0.595391	0	0.404609	0	0	0.87	-0.0198891	1.09407
142	TCGA.B7.A5TJ.01A	0	0.612677	0.387323	0	0	0.44	-0.00345952	1.07732
143	TCGA.IN.8462.01A	0	0.341252	0.636197	0	0.0225509	0.92	-0.0226563	1.10958
144	TCGA.BR.A4J4.01A	0	0.728679	0.271321	0	0	0.58	-0.00860208	1.08331
145	TCGA.IN.7806.01A	0	0.657237	0.342763	0	0	0.4	-0.00179504	1.07777
146	TCGA.VQ.AA6F.01A	0.0198129	0.607364	0.319114	0	0.0537096	0.62	-0.0106044	1.10137
147	TCGA.BR.A4J8.01A	0	0.641784	0.358216	0	0	0.42	-0.00197488	1.07738
148	TCGA.BR.6707.01A	0	0.633825	0.366175	0	0	0.26	0.0135293	1.07215
149	TCGA.CG.5732.01A	0.286414	0.638641	0.0749449	0	0	0.29	0.00820322	1.055
150	TCGA.HU.A4H0.01A	0	0.56261	0.43739	0	0	0.72	-0.0132395	1.08062
151	TCGA.BR.8677.01A	0	0.59388	0.40612	0	0	0.65	-0.0116481	1.07991
152	TCGA.FP.7998.01A	0.33855	0.325554	0.335896	0	0	0.87	-0.0202064	1.06642
153	TCGA.D7.8574.01A	0.865868	0.0122865	0.121845	0	0	0.86	-0.0185918	1.06888
154	TCGA.BR.4267.01A	0.304156	0.264878	0.430966	0	0	0.86	-0.0191721	1.0757
155	TCGA.CD.8532.01A	0	0.487594	0.512406	0	0	0.93	-0.0230677	1.08636
156	TCGA.VQ.A91A.01A	0.448786	0.315442	0.233396	0	0.00237665	0.59	-0.00956403	1.05592
157	TCGA.CG.4466.01A	0	0.602196	0.397804	0	0	0.55	-0.00751996	1.07857
158	TCGA.BR.8369.01A	0	0.59309	0.40691	0	0	0.87	-0.0197144	1.08259
159	TCGA.BR.6453.11A	0.501371	0.265184	0.233445	0	0	0.92	-0.0225682	1.0599
160	TCGA.BR.7717.11A	0.315496	0.466105	0.216061	0	0.0023376	0.62	-0.0106763	1.05743
161	TCGA.D7.A4Z0.01A	0.229392	0.389373	0.381235	0	0	0.95	-0.025336	1.0722
162	TCGA.CG.4444.01A	0	0.541085	0.458915	0	0	0.87	-0.0209285	1.08365
163	TCGA.BR.7715.01A	0	0.710215	0.289785	0	0	0.26	0.013785	1.0753
164	TCGA.BR.8590.01A	0.325409	0.420531	0.25406	0	0	0.86	-0.019063	1.06022
165	TCGA.VQ.A927.01A	0.0636836	0.755731	0.180586	0	0	0.47	-0.00521099	1.07995
166	TCGA.D7.A6EV.01A	0	0.700315	0.299685	0	0	0.74	-0.0137231	1.08329
167	TCGA.D7.A748.01A	0.248339	0.512154	0	0	0.239507	0.33	0.00359187	1.17889
168	TCGA.VQ.A91U.01A	0	0.642608	0.343934	0	0.0134576	0.44	-0.0032259	1.08312
169	TCGA.IN.8663.01A	0	0.346921	0.653079	0	0	0.84	-0.0176373	1.09553
170	TCGA.CG.4477.01A	0.416911	0.192464	0.390625	0	0	0.98	-0.0282792	1.07838
171	TCGA.BR.7722.01A	0	0.527424	0.463305	0	0.00927082	0.81	-0.0160582	1.08641
172	TCGA.ZQ.A9CR.01A	0.210558	0.425487	0.363955	0	0	0.43	-0.00260427	1.06386
173	TCGA.CG.4460.01A	0	0.263545	0.736455	0	0	0.87	-0.0205485	1.10738
174	TCGA.RD.A8N5.01A	0.310894	0.260652	0.428454	0	0	0.6	-0.0100961	1.0724
175	TCGA.D7.A6EZ.01A	0.0212085	0.641875	0.336916	0	0	0.25	0.0191789	1.06898
176	TCGA.IN.A7NT.01A	0	0.784268	0.215732	0	0	0.12	0.0456349	1.07144
177	TCGA.VQ.A8PD.01A	0.62599	0.0831732	0.290837	0	0	0.96	-0.0262319	1.07714
178	TCGA.VQ.A924.01A	0	0.66749	0.33251	0	0	0.35	0.00310169	1.07657
179	TCGA.BR.7959.01A	0.410989	0.321902	0.252746	0	0.014363	0.82	-0.0170984	1.06552
180	TCGA.HU.A4GH.01A	0	0.68013	0.31987	0	0	0.32	0.00589306	1.07621
181	TCGA.HU.A4H8.01A	0	0.687339	0.307301	0	0.00535995	0.4	-0.0018251	1.08096
182	TCGA.FP.A9TM.01A	0.644344	0.0855367	0.270119	0	0	0.99	-0.0323696	1.07718
183	TCGA.BR.6852.01A	0.0850209	0.509504	0.405475	0	0	0.62	-0.0108007	1.07359
184	TCGA.VQ.A8DU.01A	0	0.659002	0.340998	0	0	0.26	0.0123318	1.07331
185	TCGA.CG.4443.01A	0	0.533323	0.466677	0	0	0.35	0.00284554	1.07559
186	TCGA.BR.4257.01A	0	0.621837	0.323479	0	0.0546834	0.65	-0.0114379	1.10395
187	TCGA.VQ.A94R.01A	0.594128	0.177994	0.227877	0	0	0.99	-0.0312193	1.06612
188	TCGA.BR.7723.01A	0	0.540373	0.459627	0	0	0.33	0.0039336	1.07507
189	TCGA.RD.A8NB.01A	0	0.662169	0.283449	0	0.0543828	0.59	-0.00953156	1.10334
190	TCGA.D7.6519.01A	0	0.458005	0.525898	0	0.0160968	0.79	-0.0150515	1.09256
191	TCGA.BR.6452.01A	0.444558	0.36376	0.191682	0	0	0.93	-0.0234109	1.05582
192	TCGA.IN.A6RR.01A	0	0.69381	0.30619	0	0	0.43	-0.00270812	1.07954
193	TCGA.VQ.A928.01A	0.453663	0.400097	0.14624	0	0	0.53	-0.00660545	1.04812
194	TCGA.BR.A4J7.01A	0.165471	0.431124	0.403406	0	0	0.93	-0.0229904	1.07423
195	TCGA.BR.8059.01A	0	0.766967	0.233033	0	0	0.29	0.00921496	1.08074
196	TCGA.VQ.A8DT.01A	0	0.824709	0.115493	0	0.0597982	0.32	0.00631319	1.1085
197	TCGA.VQ.A8P8.01A	0.216211	0.432651	0.351138	0	0	0.85	-0.0181567	1.06814
198	TCGA.VQ.A91D.01A	0	0.480581	0.48978	0	0.0296394	0.8	-0.0158647	1.09799
199	TCGA.BR.7901.01A	0	0.436339	0.557142	0	0.00651975	0.83	-0.017399	1.09041
200	TCGA.BR.6565.01A	0	0.773363	0.226637	0	0	0.36	0.00121352	1.08366
201	TCGA.BR.7704.01A	0	0.593769	0.406231	0	0	0.25	0.0175651	1.07013
202	TCGA.CG.4436.01A	0	0.592679	0.407321	0	0	0.39	-0.000672742	1.07624
203	TCGA.HU.A4G2.01A	0	0.62698	0.37302	0	0	0.34	0.00335217	1.07532
204	TCGA.CG.5734.11A	0	0.559247	0.440753	0	0	0.71	-0.0129778	1.08057
205	TCGA.BR.8682.01A	0.241794	0.192824	0.565382	0	0	0.97	-0.027478	1.09508
206	TCGA.VQ.A8PU.01A	0	0.781627	0.218373	0	0	0.32	0.00539328	1.08314
207	TCGA.VQ.A8PJ.01A	0	0.655572	0.329236	0	0.0151921	0.39	-0.00122296	1.08346
208	TCGA.IN.A6RI.01A	0	0.587772	0.412228	0	0	0.36	0.00107644	1.07564
209	TCGA.IN.A7NU.01A	0.215557	0.593329	0.191114	0	0	0.26	0.0124326	1.05635
210	TCGA.CD.8534.01A	0	0.72556	0.27444	0	0	0.45	-0.00433632	1.08181
211	TCGA.D7.6815.01A	0.33419	0.340705	0.325105	0	0	0.77	-0.0148794	1.06367
212	TCGA.FP.8631.01A	0	0.580157	0.419843	0	0	0.72	-0.0132326	1.08046
213	TCGA.BR.8381.01A	0.147425	0.665329	0.187246	0	0	0.29	0.00813776	1.06474
214	TCGA.D7.A6EY.01A	0	0.652296	0.334666	0	0.013038	0.62	-0.0108312	1.0857
215	TCGA.D7.6526.01A	0	0.603689	0.395512	0	0.000799131	0.45	-0.00431971	1.07784
216	TCGA.BR.8364.01A	0.562679	0	0.437321	0	0	0.98	-0.0283068	1.10021
217	TCGA.BR.6563.01A	0.416459	0.320934	0.262607	0	0	0.66	-0.0117718	1.05774
218	TCGA.HU.8238.11A	0.10069	0.538898	0.360412	0	0	0.79	-0.0150396	1.07303
219	TCGA.CG.4306.01A	0.237698	0.543812	0.21849	0	0	0.47	-0.00527083	1.05945
220	TCGA.BR.8676.01A	0	0.660929	0.339071	0	0	0.25	0.0156811	1.07231
221	TCGA.CG.5721.01A	0.15195	0.686941	0.110228	0	0.0508808	0.26	0.0122668	1.08242
222	TCGA.HF.7133.01A	0.303988	0.509155	0.0697647	0	0.117092	0.86	-0.018752	1.11083
223	TCGA.BR.6802.11A	0	0.59698	0.40302	0	0	0.43	-0.0026368	1.07692
224	TCGA.HU.A4HB.11A	0.243191	0.311779	0.44503	0	0	0.87	-0.0198292	1.07614
225	TCGA.BR.4279.01A	0.829912	0	0.170088	0	0	0.94	-0.0241472	1.07569
226	TCGA.CD.8528.01A	0	0.5655	0.4345	0	0	0.54	-0.00743423	1.07861
227	TCGA.HU.A4GC.01A	0	0.60784	0.39216	0	0	0.43	-0.00279778	1.07705
228	TCGA.BR.7851.11A	0.669981	0.208529	0.121489	0	0	0.84	-0.0176647	1.05221
229	TCGA.CD.5813.01A	0.0908113	0.664088	0.241582	0	0.0035186	0.22	0.0216818	1.06548
230	TCGA.MX.A663.01A	0	0.614376	0.385624	0	0	0.44	-0.00321708	1.07726
231	TCGA.BR.6457.01A	0.192981	0.554733	0.252286	0	0	0.43	-0.0024625	1.06181
232	TCGA.VQ.A8P5.01A	0	0.588006	0.411994	0	0	0.43	-0.00270768	1.07691
233	TCGA.FP.7916.01A	0.187125	0.411822	0.341517	0	0.0595363	0.87	-0.0206105	1.10045
234	TCGA.BR.4187.01A	0.236335	0.429259	0.334406	0	0	0.6	-0.00986754	1.06395
235	TCGA.KB.A93H.01A	0	0.618454	0.381546	0	0	0.29	0.00833058	1.07352
236	TCGA.BR.8592.01A	0.783865	0.0314182	0.170548	0	0.0141686	0.92	-0.0226707	1.07814
237	TCGA.CG.5728.11A	0.372056	0.288543	0.312383	0	0.0270181	0.99	-0.0308811	1.08276
238	TCGA.BR.7851.01A	0	0.750907	0.249093	0	0	0.38	-0.00024322	1.08231
239	TCGA.SW.A7EA.01A	0	0.808133	0.155882	0	0.0359854	0.25	0.0163447	1.09465
240	TCGA.CD.5803.01A	0.846073	0.109653	0.0144312	0	0.0298428	0.86	-0.0189736	1.06441
241	TCGA.D7.6525.01A	0	0.737544	0.262456	0	0	0.29	0.00812636	1.07881
242	TCGA.RD.A8N9.01A	0.398842	0.561505	0	0	0.0396534	0.35	0.00261498	1.0602
243	TCGA.IN.AB1X.01A	0.463323	0.293219	0.243459	0	0	0.98	-0.0278586	1.06167
244	TCGA.BR.8080.01A	0.315199	0.434533	0.250268	0	0	0.72	-0.013063	1.05848
245	TCGA.BR.A4PF.01A	0	0.600991	0.399009	0	0	0.62	-0.0108614	1.07967
246	TCGA.HU.A4G3.01A	0	0.554963	0.425536	0	0.0195009	0.8	-0.0158468	1.09017
247	TCGA.CD.8531.01A	0	0.665801	0.334199	0	0	0.34	0.0033908	1.07642
248	TCGA.R5.A7ZF.01A	0	0.596087	0.403913	0	0	0.32	0.006384	1.0739
249	TCGA.VQ.A94T.01A	0	0.607426	0.392574	0	0	0.63	-0.0110229	1.07977
250	TCGA.D7.A6F2.01A	0	0.658575	0.271384	0	0.0700412	0.87	-0.0199341	1.1146
251	TCGA.BR.8384.01A	0.753965	0	0.246035	0	0	0.89	-0.0216825	1.08092
252	TCGA.B7.A5TN.01A	0	0.66762	0.227602	0	0.104778	0.75	-0.0140484	1.12992
253	TCGA.B7.A5TI.01A	0	0.718041	0.226335	0	0.0556243	0.37	0.0007639	1.10178
254	TCGA.BR.8368.01A	0	0.690131	0.309869	0	0	0.34	0.00336693	1.07747
255	TCGA.FP.7735.11A	0.0468463	0.630845	0.322308	0	0	0.59	-0.00898959	1.07574
256	TCGA.CG.5718.01A	0	0.806876	0.193124	0	0	0.14	0.0347729	1.07694
257	TCGA.HU.8244.01A	0	0.519338	0.480662	0	0	0.71	-0.0129077	1.08148
258	TCGA.VQ.AA6J.01A	0.411421	0.515817	0	0	0.072762	0.54	-0.0073352	1.07558
259	TCGA.CG.5724.01A	0	0.946536	0.0534636	0	0	0.13	0.0423233	1.09361
260	TCGA.VQ.A94O.01A	0.104342	0.470845	0.424813	0	0	0.75	-0.0142532	1.07454
261	TCGA.BR.8591.01A	0	0.63299	0.30905	0	0.0579598	0.72	-0.0132554	1.10617
262	TCGA.BR.8060.11A	0.592278	0.0251538	0.382568	0	0	0.98	-0.0298292	1.09261
263	TCGA.VQ.AA64.01A	0	0.604742	0.376419	0	0.0188391	0.81	-0.0166327	1.08956
264	TCGA.FP.8099.01A	0	0.541638	0.458362	0	0	0.89	-0.0216953	1.0839
265	TCGA.F1.A448.01A	0.194158	0.362566	0.443276	0	0	0.72	-0.0131154	1.07333
266	TCGA.VQ.A91V.01A	0	0.713318	0.286682	0	0	0.5	-0.0057563	1.08152
267	TCGA.VQ.A8E3.01A	0	0.850064	0.149936	0	0	0.26	0.0150648	1.0875
268	TCGA.CD.8525.01A	0	0.704383	0.295617	0	0	0.19	0.0275752	1.07066
269	TCGA.FP.A4BF.01A	0	0.753345	0.164554	0	0.0821009	0.29	0.00916242	1.11203
270	TCGA.IN.AB1V.11A	0	0.671111	0.328889	0	0	0.86	-0.0188826	1.08367
271	TCGA.FP.A8CX.01A	0	0.600485	0.397991	0	0.00152352	0.59	-0.00893833	1.07965
272	TCGA.RD.A7BS.01A	0	0.777339	0.190111	0	0.03255	0.36	0.00200104	1.09543
273	TCGA.BR.7716.01A	0.114368	0.0615683	0.824063	0	0	0.98	-0.0285059	1.1349
274	TCGA.MX.A666.01A	0.125052	0.457957	0.416991	0	0	0.72	-0.0132077	1.07298
275	TCGA.VQ.AA6G.01A	0.613927	0	0.386073	0	0	0.94	-0.0242231	1.09393
276	TCGA.HU.A4H5.01A	0	0.669462	0.330538	0	0	0.26	0.0145635	1.073
277	TCGA.BR.8484.01A	0.119458	0.529251	0.345788	0	0.00550278	0.87	-0.0198898	1.07548
278	TCGA.F1.6875.01A	0	0.673744	0.326256	0	0	0.32	0.00553995	1.07605
279	TCGA.CG.4437.01A	0	0.813035	0.0994708	0	0.0874941	0.25	0.0188497	1.11461
280	TCGA.HF.A5NB.01A	0	0.730948	0.269052	0	0	0.33	0.00357059	1.07974
281	TCGA.BR.8365.01A	0.266075	0.251307	0.482619	0	0	0.96	-0.0259399	1.08346
282	TCGA.CD.8527.01A	0	0.555337	0.444663	0	0	0.38	-0.000422976	1.07633
283	TCGA.D7.A6F0.01A	0	0.667505	0.332495	0	0	0.36	0.00153401	1.07707
284	TCGA.BR.7957.01A	0	0.508992	0.491008	0	0	0.87	-0.0199935	1.08434
285	TCGA.BR.8678.01A	0	0.624161	0.375839	0	0	0.34	0.00324038	1.0753
286	TCGA.FP.8211.01A	0.111592	0.515384	0.331205	0	0.0418188	0.64	-0.0111563	1.08943
287	TCGA.D7.6528.01A	0	0.622975	0.377025	0	0	0.38	-0.000233046	1.07641
288	TCGA.BR.7715.11A	0.577478	0.280696	0.141825	0	0	0.87	-0.0199262	1.05177
289	TCGA.HU.8238.01A	0	0.539029	0.413907	0	0.0470637	0.75	-0.0140867	1.10298
290	TCGA.BR.8367.01A	0.681612	0.0773283	0.24106	0	0	0.98	-0.0291147	1.07447
291	TCGA.BR.7196.01A	0	0.457847	0.51856	0	0.0235928	0.86	-0.0184934	1.0975
292	TCGA.FP.7829.01A	0	0.518886	0.481114	0	0	0.74	-0.0139182	1.08185
293	TCGA.VQ.A922.01A	0	0.659893	0.340107	0	0	0.87	-0.0207258	1.08389
294	TCGA.RD.A8N0.01A	0.280214	0.458053	0.253828	0	0.00790517	0.93	-0.0231465	1.06645
295	TCGA.CG.5725.01A	0	0.63507	0.36493	0	0	0.41	-0.00186539	1.07719
296	TCGA.CG.4305.01A	0.262586	0.311497	0.425916	0	0	0.93	-0.0236283	1.07572
297	TCGA.BR.6455.01A	0	0.600018	0.399982	0	0	0.46	-0.00478788	1.07765
298	TCGA.BR.6802.01A	0	0.605413	0.394587	0	0	0.54	-0.00694695	1.0784
299	TCGA.BR.6709.01A	0.428211	0.314342	0.257447	0	0	0.75	-0.0143133	1.0582
300	TCGA.B7.A5TK.01A	0	0.82318	0.0736328	0	0.103187	0.38	-0.0003174	1.1294
301	TCGA.CD.A4MH.01A	0	0.533217	0.466783	0	0	0.72	-0.0130681	1.08113
302	TCGA.BR.6710.01A	0.206213	0.095831	0.63403	0	0.0639265	0.99	-0.0414113	1.15804
303	TCGA.D7.6522.01A	0.41742	0.466399	0.0793629	0	0.036818	0.3	0.00757222	1.05708
304	TCGA.BR.4201.01A	0.692137	0.171637	0.122614	0	0.013613	0.74	-0.0137741	1.05909
305	TCGA.FP.8209.01A	0.770327	0	0.229673	0	0	0.78	-0.0149464	1.07739
306	TCGA.FP.8210.01A	0.611307	0.112954	0.275739	0	0	0.94	-0.0243297	1.07257
307	TCGA.HU.8604.01A	0.0582531	0.580353	0.361394	0	0	0.32	0.00514693	1.06962
308	TCGA.VQ.AA6A.01A	0.203028	0.428	0.368972	0	0	0.95	-0.0253322	1.0719
309	TCGA.RD.A8N1.01A	0.311098	0.50605	0.182853	0	0	0.44	-0.00361607	1.05401
310	TCGA.BR.A44U.01A	0	0.684421	0.280374	0	0.0352049	0.39	-0.000632096	1.09232
311	TCGA.CG.4469.01A	0.484305	0.222981	0.292714	0	0	0.98	-0.0291232	1.06845
312	TCGA.VQ.A8PH.01A	0	0.666796	0.333204	0	0	0.26	0.0129189	1.07342
313	TCGA.D7.8576.01A	0	0.649945	0.350055	0	0	0.52	-0.00611934	1.07894
314	TCGA.CG.4438.01A	0	0.297446	0.702554	0	0	0.96	-0.0261287	1.10492
315	TCGA.VQ.AA6K.01A	0.255053	0.282911	0.462036	0	0	0.96	-0.025973	1.0805
316	TCGA.BR.8485.01A	0	0.542684	0.457316	0	0	0.76	-0.0143729	1.08135
317	TCGA.HU.A4GJ.01A	0.750104	0.154259	0.0956364	0	0	0.88	-0.0215084	1.05466
318	TCGA.BR.8686.01A	0.310003	0.404171	0.285826	0	0	0.91	-0.0222176	1.06335
319	TCGA.BR.8589.01A	0	0.645898	0.347914	0	0.006188	0.29	0.00888545	1.07632
320	TCGA.RD.A8N6.01A	0	0.498404	0.501596	0	0	0.86	-0.018328	1.08418
321	TCGA.D7.6524.01A	0.972289	0.0277114	0	0	0	0.92	-0.0226302	1.05993
322	TCGA.CG.5722.01A	0.465408	0.395959	0.126262	0	0.0123714	0.55	-0.00800759	1.05228
323	TCGA.VQ.A8PE.01A	0.0179199	0.575892	0.406188	0	0	0.44	-0.00320654	1.07561
324	TCGA.RD.A7C1.01A	0	0.769791	0.230209	0	0	0.13	0.0380869	1.07234
325	TCGA.VQ.A91X.01A	0	0.675337	0.324663	0	0	0.29	0.00869565	1.07511
326	TCGA.BR.A4J5.01A	0.344518	0.440172	0.215311	0	0	0.81	-0.016692	1.05714
327	TCGA.CD.5798.01A	0	0.644017	0.345931	0	0.0100517	0.33	0.00470923	1.07915
328	TCGA.IN.7806.11A	0	0.645507	0.354493	0	0	0.71	-0.0130187	1.08104
329	TCGA.D7.6527.01A	0	0.639664	0.360336	0	0	0.35	0.00272742	1.07581
330	TCGA.BR.8289.01A	0	0.60665	0.384006	0	0.00934363	0.66	-0.0117613	1.08385
331	TCGA.BR.6801.01A	0	0.52891	0.47109	0	0	0.45	-0.00403523	1.0781
332	TCGA.CG.5734.01A	0.446401	0.30739	0.246208	0	0	0.87	-0.0197475	1.05911
333	TCGA.R5.A805.01A	0.842449	0	0.157551	0	0	0.96	-0.0262378	1.07538
334	TCGA.3M.AB46.01A	0	0.763473	0.236527	0	0	0.26	0.0135051	1.07917
335	TCGA.BR.4253.01A	0	0.62994	0.33618	0	0.0338807	0.84	-0.0177127	1.09665
336	TCGA.BR.8058.01A	0.59132	0.249774	0.154562	0	0.00434329	0.91	-0.0222017	1.05617
337	TCGA.CG.5720.01A	0.130408	0.496427	0.373165	0	0	0.38	-0.000126449	1.06663
338	TCGA.HU.A4H3.01A	0	0.739865	0.260135	0	0	0.48	-0.00547987	1.08309
339	TCGA.IP.7968.01A	0	0.445137	0.486554	0	0.0683091	0.93	-0.0233695	1.12374
340	TCGA.VQ.A8E2.01A	0	0.697888	0.300628	0	0.00148349	0.35	0.00293558	1.07853
341	TCGA.MX.A5UG.01A	0.679512	0.100181	0.220308	0	0	0.92	-0.0227246	1.06862
342	TCGA.RD.A8N4.01A	0.0738531	0.397366	0.528781	0	0	0.89	-0.0219084	1.0848
343	TCGA.IN.A6RJ.01A	0	0.738286	0.261714	0	0	0.46	-0.00480523	1.08278
344	TCGA.CG.4301.01A	0.251293	0	0.748707	0	0	0.97	-0.0273386	1.13258
345	TCGA.CG.5723.01A	0	0.73966	0.20986	0	0.05048	0.15	0.0337143	1.08914
346	TCGA.VQ.AA6D.01A	0	0.772169	0.211523	0.0163074	0	0.25	0.0199193	1.07998
347	TCGA.F1.6874.01A	0.616579	0.249543	0.108587	0	0.0252911	0.8	-0.0153491	1.06014
348	TCGA.CG.5733.11A	0	0.531725	0.419367	0	0.0489075	0.88	-0.0212215	1.10697
349	TCGA.VQ.A8PF.01A	0.0458522	0.56626	0.387888	0	0	0.72	-0.0132409	1.07668
350	TCGA.BR.8361.01A	0	0.681494	0.248783	0	0.0697231	0.7	-0.0128513	1.11205
351	TCGA.BR.8690.01A	0	0.585611	0.397697	0	0.0166921	0.39	-0.00053707	1.08307
352	TCGA.HJ.7597.01A	0	0.628302	0.355629	0	0.0160688	0.81	-0.0161885	1.08834
353	TCGA.RD.A7BT.01A	0	0.660433	0.339567	0	0	0.26	0.0116855	1.07357
354	TCGA.CG.5720.11A	0.487568	0.303552	0.164013	0	0.0448662	0.94	-0.0242791	1.0762
355	TCGA.MX.A5UJ.01A	0	0.651947	0.348053	0	0	0.3	0.00712941	1.07474
356	TCGA.VQ.A91Q.01A	0	0.675339	0.324661	0	0	0.7	-0.0127755	1.0819
357	TCGA.D7.5578.01A	0	0.653938	0.346062	0	0	0.28	0.00979897	1.07395
358	TCGA.SW.A7EB.01A	0	0.655967	0.344033	0	0	0.33	0.00362622	1.076
359	TCGA.HU.A4GU.01A	0	0.535735	0.464265	0	0	0.46	-0.00471593	1.07817
360	TCGA.D7.6521.01A	0.364116	0.177146	0.41861	0	0.0401282	0.99	-0.0309448	1.10598
361	TCGA.D7.A4YX.01A	0	0.79923	0.170858	0	0.0299118	0.21	0.0233212	1.08944
362	TCGA.IN.AB1V.01A	0	0.575526	0.424474	0	0	0.87	-0.0209814	1.0831
363	TCGA.HF.7134.01A	0.761826	0	0.238174	0	0	0.99	-0.0321731	1.08373
364	TCGA.CD.A48C.01A	0	0.714704	0.285296	0	0	0.32	0.00507895	1.07826
365	TCGA.HU.8610.01A	0.0704135	0.278021	0.651565	0	0	0.32	0.0059637	1.08715
366	TCGA.BR.8373.01A	0.708977	0	0.291023	0	0	0.79	-0.015035	1.08241
367	TCGA.EQ.8122.01A	0	0.706588	0.25826	0	0.0351528	0.53	-0.00640816	1.0951
368	TCGA.B7.5818.01A	0	0.677165	0.322835	0	0	0.29	0.00876073	1.07517
369	TCGA.CD.A487.01A	0	0.824943	0.12818	0	0.0468767	0.21	0.0234896	1.09787
370	TCGA.CD.8535.01A	0	0.541319	0.458681	0	0	0.48	-0.00556197	1.07834
371	TCGA.BR.7716.11A	0	0.31789	0.680569	0	0.00154063	0.99	-0.0310388	1.10502
372	TCGA.CD.5799.01A	0	0.622268	0.34321	0	0.0345225	0.35	0.00293443	1.08953
373	TCGA.VQ.A91S.01A	0.352194	0.448892	0.198914	0	0	0.73	-0.0135656	1.05531
374	TCGA.HU.A4GY.01A	0.717351	0.103092	0.179557	0	0	0.86	-0.0190176	1.06402
375	TCGA.HU.8608.01A	0.20696	0.41329	0.330657	0	0.0490922	0.92	-0.022507	1.09387
376	TCGA.CD.A489.01A	0.262248	0.408836	0.328916	0	0	0.94	-0.0240767	1.0676
377	TCGA.BR.6566.01A	0	0.672502	0.327498	0	0	0.24	0.0203485	1.07129
378	TCGA.IN.8663.11A	0	0.526434	0.473566	0	0	0.86	-0.0185833	1.08324
379	TCGA.BR.A4J6.01A	0	0.636031	0.362981	0	0.000987734	0.41	-0.00190986	1.07761
380	TCGA.BR.8286.01A	0	0.71967	0.28033	0	0	0.3	0.00713797	1.07793
381	TCGA.CD.8529.01A	0	0.550664	0.449336	0	0	0.82	-0.0167999	1.08202
