# Supplementary material for: A CD8+ T Cell Infiltration–Driven Prognostic Signature for Gastric Cancer: Bridging Tumor Immunity and Clinical Outcomes
Source: Int J Genomics. 2025 Jun 13;2025:6629479. doi: 10.1155/ijog/6629479 (PMC12181657; doi:10.1155/ijog/6629479)
Supplement: Supporting Information 2 — The TCGA clinical cohort data. [file 6629479.f2.xlsx]

## Sheet: Analysis of prognosis and clini
	sample	OS	OS.time	naive.memory_CD8_T_cell	exhausted_CD8_T_cell	cytotoxic_CD8_T_cell_1	cytotoxic_CD8_T_cell_2	cytotoxic_CD8_T_cell_3	P.value	Correlation	RMSE	neoplasm_histologic_grade	gender.demographic	primary_diagnosis.diagnoses	tissue_or_organ_of_origin.diagnoses	tumor_stage.diagnoses	disease_type	stage_simplified	age	age_simplified	SELL	CD79B	RAMP2
1	TCGA-3M-AB46-01A	0	1765	0	0.763473	0.236527	0	0	0.26	0.0135051	1.07917	G2	male	Adenocarcinoma, NOS	Lesser curvature of stomach, NOS	stage ib	Adenomas and Adenocarcinomas	stage i	70	61-80	1.03256	0.284253	4.29345
2	TCGA-B7-5818-01A	0	356	0	0.677165	0.322835	0	0	0.29	0.00876073	1.07517	G3	male	Carcinoma, diffuse type	Body of stomach	stage ib	Adenomas and Adenocarcinomas	stage i	62	61-80	1.81621	0.829674	3.91276
3	TCGA-B7-A5TI-01A	0	595	0	0.718041	0.226335	0	0.0556243	0.37	0.0007639	1.10178	G3	male	Carcinoma, diffuse type	Fundus of stomach	stage iiic	Adenomas and Adenocarcinomas	stage iii	52	41-60	2.00902	1.40241	5.49155
4	TCGA-B7-A5TJ-01A	0	335	0	0.612677	0.387323	0	0	0.44	-0.00345952	1.07732	G1	male	Adenocarcinoma, intestinal type	Fundus of stomach	stage iib	Adenomas and Adenocarcinomas	stage ii	74	61-80	0.733199	0.374388	4.28599
5	TCGA-B7-A5TK-01A	0	288	0	0.82318	0.0736328	0	0.103187	0.38	-0.0003174	1.1294	G3	male	Adenocarcinoma, intestinal type	Fundus of stomach	stage iiia	Adenomas and Adenocarcinomas	stage iii	51	41-60	2.61551	0.958112	5.22208
6	TCGA-B7-A5TN-01A	0	287	0	0.66762	0.227602	0	0.104778	0.75	-0.0140484	1.12992	G2	male	Adenocarcinoma, intestinal type	Fundus of stomach	stage iib	Adenomas and Adenocarcinomas	stage ii	60	41-60	1.41274	0.483422	5.02997
7	TCGA-BR-4187-01A	1	141	0.236335	0.429259	0.334406	0	0	0.6	-0.00986754	1.06395	G3	male	Adenocarcinoma, NOS	Gastric antrum	not reported	Adenomas and Adenocarcinomas	not reported	56	41-60	4.53283	2.23509	5.01557
8	TCGA-BR-4191-01A	1	558	0.210626	0.507527	0.254404	0	0.0274419	0.5	-0.00577699	1.07273	G2	male	Adenocarcinoma, NOS	Stomach, NOS	not reported	Adenomas and Adenocarcinomas	not reported	72	61-80	3.43721	2.0285	5.16765
9	TCGA-BR-4201-01A	1	940	0.692137	0.171637	0.122614	0	0.013613	0.74	-0.0137741	1.05909	G1	female	Adenocarcinoma, NOS	Cardia, NOS	not reported	Adenomas and Adenocarcinomas	not reported	66	61-80	3.7007	1.56563	4.81607
10	TCGA-BR-4253-01A	1	124	0	0.62994	0.33618	0	0.0338807	0.84	-0.0177127	1.09665	G3	female	Adenocarcinoma, NOS	Body of stomach	stage iiia	Adenomas and Adenocarcinomas	stage iii	80	61-80	4.58106	1.1981	3.58586
11	TCGA-BR-4256-01A	1	284	0	0.43468	0.519803	0	0.0455167	0.89	-0.0217552	1.11168	G2	male	Adenocarcinoma, NOS	Gastric antrum	not reported	Adenomas and Adenocarcinomas	not reported	80	61-80	5.23849	1.25298	4.70532
12	TCGA-BR-4257-01A	1	294	0	0.621837	0.323479	0	0.0546834	0.65	-0.0114379	1.10395	G2	female	Adenocarcinoma, NOS	Gastric antrum	not reported	Adenomas and Adenocarcinomas	not reported	79	61-80	2.43015	0.551183	3.36637
13	TCGA-BR-4267-01A	1	188	0.304156	0.264878	0.430966	0	0	0.86	-0.0191721	1.0757	G2	male	Adenocarcinoma, NOS	Body of stomach	stage ib	Adenomas and Adenocarcinomas	stage i	51	41-60	2.8356	0.664591	2.87154
14	TCGA-BR-4279-01A	1	291	0.829912	0	0.170088	0	0	0.94	-0.0241472	1.07569	G3	male	Adenocarcinoma, NOS	Stomach, NOS	stage ii	Adenomas and Adenocarcinomas	stage ii	43	41-60	4.62142	1.25478	5.42574
15	TCGA-BR-4280-01A	1	201	0	0.710828	0.289172	0	0	0.25	0.0191826	1.07366	G2	female	Adenocarcinoma, NOS	Stomach, NOS	stage iii	Adenomas and Adenocarcinomas	stage iii	78	61-80	2.25299	0.973771	2.88229
16	TCGA-BR-6452-01A	0	1055	0.444558	0.36376	0.191682	0	0	0.93	-0.0234109	1.05582	G3	female	Adenocarcinoma, NOS	Body of stomach	stage iia	Adenomas and Adenocarcinomas	stage ii	78	61-80	2.52418	1.20756	3.40171
17	TCGA-BR-6453-01A	0	485	0.480073	0.41147	0.108457	0	0	0.38	3.52621e-05	1.04399	G3	male	Adenocarcinoma, NOS	Body of stomach	stage iia	Adenomas and Adenocarcinomas	stage ii	54	41-60	6.11889	6.31252	6.14238
18	TCGA-BR-6455-01A	1	422	0	0.600018	0.399982	0	0	0.46	-0.00478788	1.07765	G3	male	Adenocarcinoma, NOS	Body of stomach	stage iib	Adenomas and Adenocarcinomas	stage ii	59	41-60	2.49331	1.37318	4.12443
19	TCGA-BR-6456-01A	1	526	0.358685	0.409328	0.231987	0	0	0.83	-0.0173581	1.05772	G2	female	Adenocarcinoma, NOS	Body of stomach	stage iib	Adenomas and Adenocarcinomas	stage ii	74	61-80	1.96589	1.07416	4.73999
20	TCGA-BR-6457-01A	0	416	0.192981	0.554733	0.252286	0	0	0.43	-0.0024625	1.06181	G3	male	Adenocarcinoma, NOS	Body of stomach	stage iia	Adenomas and Adenocarcinomas	stage ii	69	61-80	3.28971	3.09854	5.82434
21	TCGA-BR-6458-01A	1	588	0.399123	0.29184	0.309037	0	0	0.82	-0.0168706	1.06355	G3	female	Adenocarcinoma, NOS	Body of stomach	stage iib	Adenomas and Adenocarcinomas	stage ii	57	41-60	2.90316	1.30206	4.52821
22	TCGA-BR-6563-01A	0	1190	0.416459	0.320934	0.262607	0	0	0.66	-0.0117718	1.05774	G3	male	Adenocarcinoma, NOS	Gastric antrum	stage iib	Adenomas and Adenocarcinomas	stage ii	60	41-60	4.32077	3.83868	5.73854
23	TCGA-BR-6564-01A	1	794	0.44933	0.224171	0.326499	0	0	0.86	-0.0194635	1.06809	G3	female	Adenocarcinoma, NOS	Body of stomach	stage iiia	Adenomas and Adenocarcinomas	stage iii	46	41-60	2.41264	2.05971	5.91994
24	TCGA-BR-6565-01A	1	279	0	0.773363	0.226637	0	0	0.36	0.00121352	1.08366	G2	male	Adenocarcinoma, NOS	Body of stomach	stage iib	Adenomas and Adenocarcinomas	stage ii	67	61-80	2.617	1.55066	4.04147
25	TCGA-BR-6566-01A	0	997	0	0.672502	0.327498	0	0	0.24	0.0203485	1.07129	G3	female	Adenocarcinoma, NOS	Body of stomach	stage iia	Adenomas and Adenocarcinomas	stage ii	64	61-80	1.30813	1.24329	3.99273
26	TCGA-BR-6705-01A	1	779	0.491677	0.32352	0.184803	0	0	0.67	-0.0121834	1.05195	G3	female	Adenocarcinoma, NOS	Body of stomach	stage iiib	Adenomas and Adenocarcinomas	stage iii	68	61-80	3.22642	2.47463	6.5242
27	TCGA-BR-6707-01A	1	605	0	0.633825	0.366175	0	0	0.26	0.0135293	1.07215	G3	male	Adenocarcinoma, NOS	Body of stomach	stage iia	Adenomas and Adenocarcinomas	stage ii	75	61-80	2.7561	1.81093	4.42844
28	TCGA-BR-6709-01A	1	370	0.428211	0.314342	0.257447	0	0	0.75	-0.0143133	1.0582	G3	female	Adenocarcinoma, NOS	Cardia, NOS	stage iiib	Adenomas and Adenocarcinomas	stage iii	57	41-60	4.00074	2.59486	4.02689
29	TCGA-BR-6710-01A	0	273	0.206213	0.095831	0.63403	0	0.0639265	0.99	-0.0414113	1.15804	G2	male	Adenocarcinoma, NOS	Cardia, NOS	stage ib	Adenomas and Adenocarcinomas	stage i	41	41-60	0.945224	0.958314	3.75201
30	TCGA-BR-6801-01A	0	1223	0	0.52891	0.47109	0	0	0.45	-0.00403523	1.0781	G2	male	Adenocarcinoma, NOS	Body of stomach	stage iia	Adenomas and Adenocarcinomas	stage ii	70	61-80	0.690234	0.377908	4.00827
31	TCGA-BR-6802-01A	0	940	0	0.605413	0.394587	0	0	0.54	-0.00694695	1.0784	G3	male	Adenocarcinoma, NOS	Body of stomach	stage iiia	Adenomas and Adenocarcinomas	stage iii	65	61-80	2.69515	1.82344	3.97909
32	TCGA-BR-6803-01A	0	949	0.144917	0.544855	0.310227	0	0	0.69	-0.0127166	1.06865	G3	female	Carcinoma, diffuse type	Body of stomach	stage iia	Adenomas and Adenocarcinomas	stage ii	54	41-60	3.51015	2.70134	5.93577
33	TCGA-BR-6852-01A	0	1367	0.0850209	0.509504	0.405475	0	0	0.62	-0.0108007	1.07359	G3	female	Adenocarcinoma, NOS	Cardia, NOS	stage iia	Adenomas and Adenocarcinomas	stage ii	64	61-80	2.96989	1.97247	4.39017
34	TCGA-BR-7196-01A	0	666	0	0.457847	0.51856	0	0.0235928	0.86	-0.0184934	1.0975	G3	male	Adenocarcinoma, NOS	Cardia, NOS	stage iv	Adenomas and Adenocarcinomas	stage iv	64	61-80	3.36691	2.32061	5.6817
35	TCGA-BR-7197-01A	0	280	0	0.619934	0.380066	0	0	0.39	-0.000929681	1.07659	GX	male	Adenocarcinoma, NOS	Gastric antrum	stage ii	Adenomas and Adenocarcinomas	stage ii	69	61-80	1.24854	0.462039	4.19111
36	TCGA-BR-7704-01A	0	1072	0	0.593769	0.406231	0	0	0.25	0.0175651	1.07013	G3	female	Adenocarcinoma, intestinal type	Body of stomach	stage ii	Adenomas and Adenocarcinomas	stage ii	69	61-80	3.32331	2.4768	5.32171
37	TCGA-BR-7707-01A	0	1090	0	0.545885	0.454115	0	0	0.39	-0.00115106	1.07673	G3	female	Adenocarcinoma, NOS	Body of stomach	stage ib	Adenomas and Adenocarcinomas	stage i	69	61-80	2.29441	0.857589	4.28582
38	TCGA-BR-7715-01A	0	1023	0	0.710215	0.289785	0	0	0.26	0.013785	1.0753	G2	male	Adenocarcinoma, NOS	Body of stomach	stage iia	Adenomas and Adenocarcinomas	stage ii	65	61-80	0.811691	0.604807	4.78293
39	TCGA-BR-7716-01A	0	1210	0.114368	0.0615683	0.824063	0	0	0.98	-0.0285059	1.1349	G2	female	Adenocarcinoma, NOS	Body of stomach	stage iib	Adenomas and Adenocarcinomas	stage ii	62	61-80	3.36996	1.96424	3.89914
40	TCGA-BR-7717-01A	1	552	0	0.846751	0.153249	0	0	0.14	0.0367205	1.08091	G2	male	Adenocarcinoma, NOS	Cardia, NOS	stage iv	Adenomas and Adenocarcinomas	stage iv	63	61-80	2.515	1.63609	5.29671
41	TCGA-BR-7722-01A	1	466	0	0.527424	0.463305	0	0.00927082	0.81	-0.0160582	1.08641	G3	male	Adenocarcinoma, NOS	Cardia, NOS	stage iib	Adenomas and Adenocarcinomas	stage ii	62	61-80	1.51892	0.888014	4.96694
42	TCGA-BR-7723-01A	1	874	0	0.540373	0.459627	0	0	0.33	0.0039336	1.07507	G3	male	Adenocarcinoma, NOS	Body of stomach	stage iiib	Adenomas and Adenocarcinomas	stage iii	59	41-60	2.61205	1.61603	4.13556
43	TCGA-BR-7851-01A	1	574	0	0.750907	0.249093	0	0	0.38	-0.00024322	1.08231	G3	male	Adenocarcinoma, intestinal type	Body of stomach	stage iib	Adenomas and Adenocarcinomas	stage ii	74	61-80	2.67255	1.60391	4.1086
44	TCGA-BR-7901-01A	1	105	0	0.436339	0.557142	0	0.00651975	0.83	-0.017399	1.09041	G2	male	Adenocarcinoma, NOS	Cardia, NOS	stage iib	Adenomas and Adenocarcinomas	stage ii	74	61-80	2.54986	0.825973	5.46513
45	TCGA-BR-7957-01A	1	276	0	0.508992	0.491008	0	0	0.87	-0.0199935	1.08434	GX	female	Adenocarcinoma, intestinal type	Body of stomach	stage iv	Adenomas and Adenocarcinomas	stage iv	50	41-60	2.40214	1.10298	5.39663
46	TCGA-BR-7958-01A	0	899	0	0.488492	0.487357	0	0.0241512	0.67	-0.012226	1.09351	G3	male	Adenocarcinoma, NOS	Body of stomach	stage iiib	Adenomas and Adenocarcinomas	stage iii	60	41-60	3.4114	1.47248	5.04392
47	TCGA-BR-7959-01A	0	1010	0.410989	0.321902	0.252746	0	0.014363	0.82	-0.0170984	1.06552	G3	male	Mucinous adenocarcinoma	Cardia, NOS	stage iiia	Cystic, Mucinous and Serous Neoplasms	stage iii	59	41-60	1.8193	0.489708	4.76313
48	TCGA-BR-8058-01A	0	1133	0.59132	0.249774	0.154562	0	0.00434329	0.91	-0.0222017	1.05617	G3	female	Adenocarcinoma, NOS	Gastric antrum	stage iiib	Adenomas and Adenocarcinomas	stage iii	53	41-60	3.71813	2.35004	4.81966
49	TCGA-BR-8059-01A	1	439	0	0.766967	0.233033	0	0	0.29	0.00921496	1.08074	G3	male	Adenocarcinoma, intestinal type	Fundus of stomach	stage iii	Adenomas and Adenocarcinomas	stage iii	72	61-80	1.04364	0.807734	4.89048
50	TCGA-BR-8060-01A	1	348	0.0819274	0.347733	0.57034	0	0	0.77	-0.0147538	1.08597	G3	female	Adenocarcinoma, NOS	Cardia, NOS	stage iib	Adenomas and Adenocarcinomas	stage ii	75	61-80	2.87286	1.49889	5.14393
51	TCGA-BR-8077-01A	0	21	0	0.649992	0.350008	0	0	0.37	0.000833798	1.07671	G2	female	Adenocarcinoma, intestinal type	Body of stomach	stage iiib	Adenomas and Adenocarcinomas	stage iii	58	41-60	2.34671	1.08592	5.71112
52	TCGA-BR-8080-01A	1	292	0.315199	0.434533	0.250268	0	0	0.72	-0.013063	1.05848	G3	female	Mucinous adenocarcinoma	Body of stomach	stage iiic	Cystic, Mucinous and Serous Neoplasms	stage iii	72	61-80	3.44399	2.64187	5.64394
53	TCGA-BR-8081-01A	0	981	0	0.713181	0.264634	0	0.0221848	0.32	0.00589352	1.08612	G2	female	Adenocarcinoma, NOS	Body of stomach	stage iib	Adenomas and Adenocarcinomas	stage ii	71	61-80	3.91795	2.72385	4.99096
54	TCGA-BR-8284-01A	1	245	0.437569	0.435308	0.127123	0	0	0.72	-0.0132197	1.04969	G3	female	Adenocarcinoma, intestinal type	Gastric antrum	stage iiic	Adenomas and Adenocarcinomas	stage iii	72	61-80	3.20922	1.44663	5.48384
55	TCGA-BR-8286-01A	0	895	0	0.71967	0.28033	0	0	0.3	0.00713797	1.07793	G3	male	Adenocarcinoma, NOS	Gastric antrum	stage ii	Adenomas and Adenocarcinomas	stage ii	49	41-60	2.13471	0.896048	5.57298
56	TCGA-BR-8289-01A	1	81	0	0.60665	0.384006	0	0.00934363	0.66	-0.0117613	1.08385	G3	male	Adenocarcinoma, intestinal type	Body of stomach	stage iv	Adenomas and Adenocarcinomas	stage iv	57	41-60	1.61906	1.04472	3.89202
57	TCGA-BR-8291-01A	1	607	0	0.426373	0.573627	0	0	0.81	-0.0164688	1.08774	GX	male	Carcinoma, diffuse type	Gastric antrum	stage iib	Adenomas and Adenocarcinomas	stage ii	61	61-80	2.81665	1.49751	5.52955
58	TCGA-BR-8295-01A	1	67	0	0.677698	0.322302	0	0	0.26	0.0115525	1.07431	G3	female	Adenocarcinoma, intestinal type	Body of stomach	stage iib	Adenomas and Adenocarcinomas	stage ii	60	41-60	1.04936	0.724158	4.87324
59	TCGA-BR-8296-01A	1	474	0.458326	0.43996	0.101715	0	0	0.52	-0.0062781	1.04622	G3	female	Adenocarcinoma, intestinal type	Body of stomach	stage iiic	Adenomas and Adenocarcinomas	stage iii	58	41-60	4.7341	3.19056	4.8799
60	TCGA-BR-8297-01A	0	225	0.225432	0.443468	0.331101	0	0	0.88	-0.0215851	1.06792	GX	male	Carcinoma, diffuse type	Body of stomach	stage iiic	Adenomas and Adenocarcinomas	stage iii	58	41-60	2.62268	1.73014	5.1879
61	TCGA-BR-8361-01A	0	946	0	0.681494	0.248783	0	0.0697231	0.7	-0.0128513	1.11205	G3	female	Adenocarcinoma, NOS	Fundus of stomach	stage iiic	Adenomas and Adenocarcinomas	stage iii	71	61-80	2.53464	0.795689	3.69003
62	TCGA-BR-8364-01A	0	675	0.562679	0	0.437321	0	0	0.98	-0.0283068	1.10021	G3	female	Carcinoma, diffuse type	Fundus of stomach	stage iiic	Adenomas and Adenocarcinomas	stage iii	42	41-60	2.91569	1.61718	5.22115
63	TCGA-BR-8365-01A	1	533	0.266075	0.251307	0.482619	0	0	0.96	-0.0259399	1.08346	G3	female	Adenocarcinoma, NOS	Fundus of stomach	stage iia	Adenomas and Adenocarcinomas	stage ii	70	61-80	2.57011	1.9018	5.58624
64	TCGA-BR-8366-01A	0	29	0	0.674314	0.325686	0	0	0.25	0.0160527	1.07274	G3	female	Adenocarcinoma, NOS	Fundus of stomach	stage iia	Adenomas and Adenocarcinomas	stage ii	80	61-80	4.19235	2.61798	4.9163
65	TCGA-BR-8367-01A	1	801	0.681612	0.0773283	0.24106	0	0	0.98	-0.0291147	1.07447	G3	male	Adenocarcinoma, NOS	Fundus of stomach	stage iiib	Adenomas and Adenocarcinomas	stage iii	55	41-60	1.67304	0.840422	4.06552
66	TCGA-BR-8368-01A	0	131	0	0.690131	0.309869	0	0	0.34	0.00336693	1.07747	G3	female	Adenocarcinoma, NOS	Fundus of stomach	stage ib	Adenomas and Adenocarcinomas	stage i	84	81-100	1.35715	0.996553	3.80653
67	TCGA-BR-8369-01A	0	427	0	0.59309	0.40691	0	0	0.87	-0.0197144	1.08259	G3	female	Adenocarcinoma, NOS	Gastric antrum	stage iiib	Adenomas and Adenocarcinomas	stage iii	76	61-80	2.58875	1.64533	4.51231
68	TCGA-BR-8371-01A	1	359	0.498024	0.285061	0.216916	0	0	0.83	-0.0174198	1.05651	G3	male	Adenocarcinoma, NOS	Cardia, NOS	stage iiib	Adenomas and Adenocarcinomas	stage iii	62	61-80	4.58967	3.71238	5.15448
69	TCGA-BR-8372-01A	0	951	0	0.627242	0.285125	0	0.0876334	0.54	-0.00720552	1.11846	G3	male	Adenocarcinoma, intestinal type	Fundus of stomach	stage iiic	Adenomas and Adenocarcinomas	stage iii	63	61-80	2.24499	1.12982	3.86228
70	TCGA-BR-8373-01A	0	450	0.708977	0	0.291023	0	0	0.79	-0.015035	1.08241	G2	female	Adenocarcinoma, intestinal type	Fundus of stomach	stage iiia	Adenomas and Adenocarcinomas	stage iii	65	61-80	2.20062	0.618924	4.29808
71	TCGA-BR-8380-01A	1	21	0.0205865	0.541673	0.43774	0	0	0.87	-0.0205073	1.08165	G3	male	Adenocarcinoma, NOS	Gastric antrum	stage iiic	Adenomas and Adenocarcinomas	stage iii	55	41-60	1.80215	1.83441	4.6827
72	TCGA-BR-8381-01A	0	224	0.147425	0.665329	0.187246	0	0	0.29	0.00813776	1.06474	G3	male	Adenocarcinoma, NOS	Fundus of stomach	stage iib	Adenomas and Adenocarcinomas	stage ii	51	41-60	3.73663	2.43812	4.86758
73	TCGA-BR-8382-01A	1	762	0	0.661765	0.285473	0	0.052761	0.43	-0.00270169	1.1001	G3	female	Adenocarcinoma, NOS	Gastric antrum	stage iiic	Adenomas and Adenocarcinomas	stage iii	67	61-80	2.69089	1.15644	4.4706
74	TCGA-BR-8384-01A	0	113	0.753965	0	0.246035	0	0	0.89	-0.0216825	1.08092	G3	male	Adenocarcinoma, NOS	Gastric antrum	stage iiic	Adenomas and Adenocarcinomas	stage iii	69	61-80	2.70158	1.36058	5.09748
75	TCGA-BR-8483-01A	0	164	0	0.528791	0.471209	0	0	0.54	-0.00746089	1.0793	G2	male	Adenocarcinoma, intestinal type	Gastric antrum	stage iiia	Adenomas and Adenocarcinomas	stage iii	59	41-60	0.895595	0.262558	4.00937
76	TCGA-BR-8484-01A	1	766	0.119458	0.529251	0.345788	0	0.00550278	0.87	-0.0198898	1.07548	G2	male	Adenocarcinoma, NOS	Fundus of stomach	stage iiia	Adenomas and Adenocarcinomas	stage iii	61	61-80	3.66367	2.11421	4.08069
77	TCGA-BR-8485-01A	0	280	0	0.542684	0.457316	0	0	0.76	-0.0143729	1.08135	G3	female	Adenocarcinoma, NOS	Fundus of stomach	stage iiic	Adenomas and Adenocarcinomas	stage iii	68	61-80	2.39007	1.55801	4.18676
78	TCGA-BR-8487-01A	0	34	0	0.844797	0.137954	0	0.0172492	0.23	0.0210887	1.09049	G3	female	Adenocarcinoma, NOS	Gastric antrum	stage iia	Adenomas and Adenocarcinomas	stage ii	64	61-80	0.949451	0.818514	4.04781
79	TCGA-BR-8588-01A	0	389	0	0.682506	0.268696	0	0.0487987	0.33	0.00371	1.09651	G3	female	Adenocarcinoma, NOS	Fundus of stomach	stage iib	Adenomas and Adenocarcinomas	stage ii	55	41-60	3.14537	2.21134	4.98394
80	TCGA-BR-8589-01A	0	825	0	0.645898	0.347914	0	0.006188	0.29	0.00888545	1.07632	G3	male	Adenocarcinoma, NOS	Fundus of stomach	stage iiib	Adenomas and Adenocarcinomas	stage iii	56	41-60	2.0565	0.806036	3.84916
81	TCGA-BR-8590-01A	1	284	0.325409	0.420531	0.25406	0	0	0.86	-0.019063	1.06022	G3	male	Adenocarcinoma, NOS	Fundus of stomach	stage iiic	Adenomas and Adenocarcinomas	stage iii	62	61-80	2.94409	1.86628	3.92577
82	TCGA-BR-8591-01A	0	856	0	0.63299	0.30905	0	0.0579598	0.72	-0.0132554	1.10617	G3	male	Adenocarcinoma, NOS	Gastric antrum	stage iiic	Adenomas and Adenocarcinomas	stage iii	79	61-80	2.48528	1.49629	4.23897
83	TCGA-BR-8592-01A	1	191	0.783865	0.0314182	0.170548	0	0.0141686	0.92	-0.0226707	1.07814	G3	female	Carcinoma, diffuse type	Fundus of stomach	stage iiib	Adenomas and Adenocarcinomas	stage iii	63	61-80	3.425	2.41236	5.04519
84	TCGA-BR-8676-01A	0	229	0	0.660929	0.339071	0	0	0.25	0.0156811	1.07231	G3	male	Adenocarcinoma, intestinal type	Gastric antrum	stage iiib	Adenomas and Adenocarcinomas	stage iii	59	41-60	2.76739	0.514737	3.75023
85	TCGA-BR-8677-01A	0	813	0	0.59388	0.40612	0	0	0.65	-0.0116481	1.07991	G3	female	Adenocarcinoma, NOS	Gastric antrum	stage iiib	Adenomas and Adenocarcinomas	stage iii	74	61-80	2.98737	1.18837	6.12624
86	TCGA-BR-8678-01A	0	754	0	0.624161	0.375839	0	0	0.34	0.00324038	1.0753	G2	male	Adenocarcinoma, NOS	Fundus of stomach	stage ib	Adenomas and Adenocarcinomas	stage i	76	61-80	1.02157	0.380884	3.10691
87	TCGA-BR-8680-01A	0	972	0	0.600683	0.399317	0	0	0.32	0.00618974	1.074	G2	male	Tubular adenocarcinoma	Gastric antrum	stage iv	Adenomas and Adenocarcinomas	stage iv	45	41-60	0.617448	0.363206	1.66705
88	TCGA-BR-8682-01A	0	991	0.241794	0.192824	0.565382	0	0	0.97	-0.027478	1.09508	G3	male	Mucinous adenocarcinoma	Gastric antrum	stage iib	Cystic, Mucinous and Serous Neoplasms	stage ii	52	41-60	2.27688	1.46146	4.19949
89	TCGA-BR-8683-01A	1	300	0	0.203582	0.796418	0	0	0.98	-0.0288058	1.12042	G3	male	Tubular adenocarcinoma	Gastric antrum	stage iiib	Adenomas and Adenocarcinomas	stage iii	75	61-80	2.00006	1.13224	4.19638
90	TCGA-BR-8686-01A	1	635	0.310003	0.404171	0.285826	0	0	0.91	-0.0222176	1.06335	G3	male	Tubular adenocarcinoma	Gastric antrum	stage iiib	Adenomas and Adenocarcinomas	stage iii	69	61-80	3.69424	2.24879	5.49306
91	TCGA-BR-8687-01A	1	250	0.0835678	0.407112	0.509321	0	0	0.97	-0.0271252	1.08496	G3	female	Adenocarcinoma, NOS	Cardia, NOS	stage iiic	Adenomas and Adenocarcinomas	stage iii	67	61-80	0.84448	0.421698	3.32197
92	TCGA-BR-8690-01A	0	325	0	0.585611	0.397697	0	0.0166921	0.39	-0.00053707	1.08307	G2	female	Adenocarcinoma, NOS	Cardia, NOS	stage iiib	Adenomas and Adenocarcinomas	stage iii	54	41-60	2.82067	0.766456	3.74938
93	TCGA-BR-A44T-01A	0	1038	0.750313	0.200979	0.0487082	0	0	0.86	-0.0196105	1.04815	G3	female	Carcinoma, diffuse type	Cardia, NOS	stage iia	Adenomas and Adenocarcinomas	stage ii	53	41-60	6.5201	5.68039	5.38813
94	TCGA-BR-A44U-01A	1	422	0	0.684421	0.280374	0	0.0352049	0.39	-0.000632096	1.09232	G3	male	Adenocarcinoma, NOS	Gastric antrum	stage iiib	Adenomas and Adenocarcinomas	stage iii	70	61-80	0.965425	0.156009	5.198
95	TCGA-BR-A4CS-01A	1	45	0	0.671592	0.328408	0	0	0.32	0.00578188	1.07588	G3	male	Adenocarcinoma, NOS	Fundus of stomach	stage iiic	Adenomas and Adenocarcinomas	stage iii	77	61-80	2.39234	0.510804	5.36709
96	TCGA-BR-A4IV-01A	1	869	0.394942	0.428852	0.176206	0	0	0.83	-0.0175437	1.05416	G3	male	Carcinoma, diffuse type	Gastric antrum	stage iiib	Adenomas and Adenocarcinomas	stage iii	47	41-60	2.0769	1.2407	5.28441
97	TCGA-BR-A4J4-01A	0	16	0	0.728679	0.271321	0	0	0.58	-0.00860208	1.08331	G3	male	Adenocarcinoma, NOS	Gastric antrum	stage iiib	Adenomas and Adenocarcinomas	stage iii	39	21-40	2.41859	1.01756	3.23374
98	TCGA-BR-A4J5-01A	0	862	0.344518	0.440172	0.215311	0	0	0.81	-0.016692	1.05714	G3	male	Mucinous adenocarcinoma	Gastric antrum	stage iiia	Cystic, Mucinous and Serous Neoplasms	stage iii	56	41-60	2.09365	1.27932	5.70088
99	TCGA-BR-A4J6-01A	0	20	0	0.636031	0.362981	0	0.000987734	0.41	-0.00190986	1.07761	G2	female	Adenocarcinoma, NOS	Cardia, NOS	stage iia	Adenomas and Adenocarcinomas	stage ii	69	61-80	0.993998	1.07143	4.38305
100	TCGA-BR-A4J7-01A	0	989	0.165471	0.431124	0.403406	0	0	0.93	-0.0229904	1.07423	G3	male	Mucinous adenocarcinoma	Gastric antrum	stage iib	Cystic, Mucinous and Serous Neoplasms	stage ii	49	41-60	2.2051	1.2961	5.53342
101	TCGA-BR-A4J8-01A	0	411	0	0.641784	0.358216	0	0	0.42	-0.00197488	1.07738	G3	female	Adenocarcinoma, NOS	Cardia, NOS	stage iiib	Adenomas and Adenocarcinomas	stage iii	71	61-80	1.71776	1.22961	5.67051
102	TCGA-BR-A4J9-01A	0	14	0	0.435328	0.564672	0	0	0.82	-0.0168854	1.08725	G3	male	Adenocarcinoma, NOS	Gastric antrum	stage iia	Adenomas and Adenocarcinomas	stage ii	55	41-60	2.74167	2.11505	5.45909
103	TCGA-BR-A4PF-01A	0	35	0	0.600991	0.399009	0	0	0.62	-0.0108614	1.07967	G3	male	Adenocarcinoma, NOS	Gastric antrum	stage iiib	Adenomas and Adenocarcinomas	stage iii	72	61-80	3.80244	0.41636	2.77937
104	TCGA-BR-A4QL-01A	1	491	0	0.718383	0.281617	0	0	0.14	0.033829	1.0696	G2	female	Adenocarcinoma, NOS	Gastric antrum	stage iiib	Adenomas and Adenocarcinomas	stage iii	75	61-80	0.915143	0.205188	2.92305
105	TCGA-CD-5798-01A	0	408	0	0.644017	0.345931	0	0.0100517	0.33	0.00470923	1.07915	G2	male	Mucinous adenocarcinoma	Gastric antrum	stage ii	Cystic, Mucinous and Serous Neoplasms	stage ii	82	81-100	1.28534	0.917989	5.47569
106	TCGA-CD-5799-01A	0	396	0	0.622268	0.34321	0	0.0345225	0.35	0.00293443	1.08953	G3	male	Adenocarcinoma, intestinal type	Gastric antrum	stage ii	Adenomas and Adenocarcinomas	stage ii	45	41-60	1.01116	0.569294	4.50987
107	TCGA-CD-5800-01A	0	400	0	0.683491	0.316509	0	0	0.25	0.0190329	1.07222	G1	female	Papillary adenocarcinoma, NOS	Gastric antrum	stage ii	Adenomas and Adenocarcinomas	stage ii	51	41-60	2.31496	1.65629	5.23039
108	TCGA-CD-5801-01A	1	401	0.276708	0.336413	0.386879	0	0	0.55	-0.00777915	1.06653	G3	male	Adenocarcinoma, NOS	Gastric antrum	stage iiia	Adenomas and Adenocarcinomas	stage iii	69	61-80	4.03177	1.28054	4.21933
109	TCGA-CD-5803-01A	1	341	0.846073	0.109653	0.0144312	0	0.0298428	0.86	-0.0189736	1.06441	G3	female	Adenocarcinoma, NOS	Gastric antrum	stage ii	Adenomas and Adenocarcinomas	stage ii	78	61-80	5.00595	4.40049	5.61115
110	TCGA-CD-5813-01A	1	377	0.0908113	0.664088	0.241582	0	0.0035186	0.22	0.0216818	1.06548	G3	male	Mucinous adenocarcinoma	Body of stomach	stage ii	Cystic, Mucinous and Serous Neoplasms	stage ii	60	41-60	3.91286	3.83444	6.57548
111	TCGA-CD-8524-01A	0	388	0	0.406613	0.574096	0	0.019291	0.81	-0.0164591	1.09861	G3	female	Adenocarcinoma, intestinal type	Gastric antrum	stage ii	Adenomas and Adenocarcinomas	stage ii	61	61-80	2.74746	1.48438	5.42529
112	TCGA-CD-8525-01A	0	383	0	0.704383	0.295617	0	0	0.19	0.0275752	1.07066	G3	female	Mucinous adenocarcinoma	Gastric antrum	stage iiia	Cystic, Mucinous and Serous Neoplasms	stage iii	82	81-100	2.90188	2.39953	5.57989
113	TCGA-CD-8526-01A	0	381	0	0.601851	0.398149	0	0	0.54	-0.00709967	1.07843	G3	female	Adenocarcinoma, intestinal type	Fundus of stomach	stage iiia	Adenomas and Adenocarcinomas	stage iii	73	61-80	2.40395	2.00701	5.28883
114	TCGA-CD-8527-01A	1	218	0	0.555337	0.444663	0	0	0.38	-0.000422976	1.07633	G2	female	Adenocarcinoma, intestinal type	Gastric antrum	stage ii	Adenomas and Adenocarcinomas	stage ii	72	61-80	1.72787	0.860176	4.85287
115	TCGA-CD-8528-01A	0	375	0	0.5655	0.4345	0	0	0.54	-0.00743423	1.07861	G3	female	Adenocarcinoma, NOS	Gastric antrum	stage iiia	Adenomas and Adenocarcinomas	stage iii	43	41-60	1.33448	0.180044	2.543
116	TCGA-CD-8529-01A	0	374	0	0.550664	0.449336	0	0	0.82	-0.0167999	1.08202	G2	male	Mucinous adenocarcinoma	Gastric antrum	stage iv	Cystic, Mucinous and Serous Neoplasms	stage iv	65	61-80	3.62963	3.27505	5.16666
117	TCGA-CD-8530-01A	0	377	0	0.545889	0.454111	0	0	0.55	-0.00789511	1.07905	G3	male	Carcinoma, diffuse type	Fundus of stomach	stage ii	Adenomas and Adenocarcinomas	stage ii	51	41-60	2.14825	1.50482	6.24563
118	TCGA-CD-8531-01A	0	383	0	0.665801	0.334199	0	0	0.34	0.0033908	1.07642	G3	female	Carcinoma, diffuse type	Fundus of stomach	stage iiia	Adenomas and Adenocarcinomas	stage iii	66	61-80	3.3477	8.56053	4.59868
119	TCGA-CD-8532-01A	1	354	0	0.487594	0.512406	0	0	0.93	-0.0230677	1.08636	G2	male	Adenocarcinoma, NOS	Cardia, NOS	stage ii	Adenomas and Adenocarcinomas	stage ii	52	41-60	2.9385	1.91542	4.2905
120	TCGA-CD-8533-01A	0	468	0	0.450535	0.549465	0	0	0.8	-0.0158847	1.08585	G3	male	Adenocarcinoma, NOS	Gastric antrum	stage ii	Adenomas and Adenocarcinomas	stage ii	48	41-60	1.0961	0.43999	3.89261
121	TCGA-CD-8534-01A	0	367	0	0.72556	0.27444	0	0	0.45	-0.00433632	1.08181	G3	male	Carcinoma, diffuse type	Gastric antrum	stage ii	Adenomas and Adenocarcinomas	stage ii	41	41-60	2.5986	1.32503	5.43776
122	TCGA-CD-8535-01A	0	390	0	0.541319	0.458681	0	0	0.48	-0.00556197	1.07834	G3	male	Adenocarcinoma, NOS	Fundus of stomach	stage iiia	Adenomas and Adenocarcinomas	stage iii	59	41-60	0.931731	0.137027	3.80217
123	TCGA-CD-A486-01A	1	192	0	0.777928	0.221801	0	0.000270876	0.25	0.0201733	1.07851	G2	male	Adenocarcinoma, NOS	Cardia, NOS	stage iia	Adenomas and Adenocarcinomas	stage ii	68	61-80	0.887335	0.877861	4.29883
124	TCGA-CD-A487-01A	0	374	0	0.824943	0.12818	0	0.0468767	0.21	0.0234896	1.09787	G3	male	Carcinoma, diffuse type	Gastric antrum	stage iib	Adenomas and Adenocarcinomas	stage ii	51	41-60	2.67574	0.435141	4.49331
125	TCGA-CD-A489-01A	1	344	0.262248	0.408836	0.328916	0	0	0.94	-0.0240767	1.0676	G3	male	Carcinoma, diffuse type	Gastric antrum	stage iia	Adenomas and Adenocarcinomas	stage ii	58	41-60	2.99021	2.22872	5.47048
126	TCGA-CD-A48A-01A	0	378	0	0.704902	0.295098	0	0	0.25	0.0176403	1.07379	G2	male	Adenocarcinoma, NOS	Cardia, NOS	stage iia	Adenomas and Adenocarcinomas	stage ii	57	41-60	1.71786	0.485349	3.80554
127	TCGA-CD-A48C-01A	1	353	0	0.714704	0.285296	0	0	0.32	0.00507895	1.07826	G3	female	Adenocarcinoma, NOS	Gastric antrum	stage iib	Adenomas and Adenocarcinomas	stage ii	79	61-80	2.1237	0.884934	4.58199
128	TCGA-CD-A4MG-01A	1	200	0	0.618752	0.381248	0	0	0.25	0.0183081	1.07024	G3	male	Carcinoma, diffuse type	Cardia, NOS	stage iia	Adenomas and Adenocarcinomas	stage ii	76	61-80	2.40275	1.90892	5.32244
129	TCGA-CD-A4MH-01A	0	371	0	0.533217	0.466783	0	0	0.72	-0.0130681	1.08113	G2	female	Adenocarcinoma, NOS	Gastric antrum	stage iia	Adenomas and Adenocarcinomas	stage ii	86	81-100	1.35033	0.840599	4.02621
130	TCGA-CG-4301-01A	0	92	0.251293	0	0.748707	0	0	0.97	-0.0273386	1.13258	G3	female	Adenocarcinoma, NOS	Cardia, NOS	stage iv	Adenomas and Adenocarcinomas	stage iv	75	61-80	2.66716	0.690333	4.196
131	TCGA-CG-4305-01A	0	485	0.262586	0.311497	0.425916	0	0	0.93	-0.0236283	1.07572	G3	male	Adenocarcinoma, NOS	Gastric antrum	stage ii	Adenomas and Adenocarcinomas	stage ii	69	61-80	3.88791	1.56721	3.70276
132	TCGA-CG-4306-01A	1	1	0.237698	0.543812	0.21849	0	0	0.47	-0.00527083	1.05945	G3	male	Adenocarcinoma, NOS	Gastric antrum	stage iv	Adenomas and Adenocarcinomas	stage iv	90	81-100	3.30458	0.953149	3.67761
133	TCGA-CG-4436-01A	0	243	0	0.592679	0.407321	0	0	0.39	-0.000672742	1.07624	G2	male	Adenocarcinoma, intestinal type	Stomach, NOS	stage ib	Adenomas and Adenocarcinomas	stage i	57	41-60	3.04609	0.301753	2.94384
134	TCGA-CG-4437-01A	0	245	0	0.813035	0.0994708	0	0.0874941	0.25	0.0188497	1.11461	G2	male	Adenocarcinoma, intestinal type	Cardia, NOS	stage ii	Adenomas and Adenocarcinomas	stage ii	83	81-100	2.93567	2.15851	4.65914
135	TCGA-CG-4438-01A	0	1645	0	0.297446	0.702554	0	0	0.96	-0.0261287	1.10492	G3	male	Adenocarcinoma, intestinal type	Gastric antrum	stage iv	Adenomas and Adenocarcinomas	stage iv	56	41-60	2.84237	0.674018	2.35433
136	TCGA-CG-4440-01A	1	122	0	0.75404	0.24596	0	0	0.32	0.00576352	1.08074	G3	female	Adenocarcinoma, intestinal type	Body of stomach	stage iv	Adenomas and Adenocarcinomas	stage iv	68	61-80	2.61908	0.371067	3.04665
137	TCGA-CG-4441-01A	1	426	0.250194	0.749806	0	0	0	0.22	0.0217671	1.06169	G2	male	Adenocarcinoma, intestinal type	Body of stomach	stage iiia	Adenomas and Adenocarcinomas	stage iii	83	81-100	2.79573	0.938185	4.07572
138	TCGA-CG-4443-01A	0	912	0	0.533323	0.466677	0	0	0.35	0.00284554	1.07559	G2	male	Adenocarcinoma, intestinal type	Body of stomach	stage ia	Adenomas and Adenocarcinomas	stage i	68	61-80	0.627207	0.496179	4.21733
139	TCGA-CG-4444-01A	0	1431	0	0.541085	0.458915	0	0	0.87	-0.0209285	1.08365	G3	male	Carcinoma, diffuse type	Body of stomach	stage iiia	Adenomas and Adenocarcinomas	stage iii	76	61-80	3.49974	1.76269	4.2209
140	TCGA-CG-4460-01A	1	669	0	0.263545	0.736455	0	0	0.87	-0.0205485	1.10738	G2	female	Adenocarcinoma, intestinal type	Body of stomach	stage iv	Adenomas and Adenocarcinomas	stage iv	66	61-80	3.17324	0.896696	4.97553
141	TCGA-CG-4465-01A	1	274	0	0.656998	0.230886	0	0.112116	0.75	-0.0141221	1.13388	G3	female	Carcinoma, diffuse type	Gastric antrum	stage iv	Adenomas and Adenocarcinomas	stage iv	69	61-80	2.63454	0.596039	3.50669
142	TCGA-CG-4466-01A	0	577	0	0.602196	0.397804	0	0	0.55	-0.00751996	1.07857	G2	female	Adenocarcinoma, intestinal type	Cardia, NOS	stage ib	Adenomas and Adenocarcinomas	stage i	81	81-100	2.16925	0.329553	2.57655
143	TCGA-CG-4469-01A	1	215	0.484305	0.222981	0.292714	0	0	0.98	-0.0291232	1.06845	G3	male	Adenocarcinoma, intestinal type	Stomach, NOS	stage iv	Adenomas and Adenocarcinomas	stage iv	70	61-80	3.16057	0.437974	3.75448
144	TCGA-CG-4475-01A	0	699	0.455724	0.262245	0.282031	0	0	0.77	-0.0148475	1.06143	G3	male	Adenocarcinoma with mixed subtypes	Stomach, NOS	stage iib	Adenomas and Adenocarcinomas	stage ii	76	61-80	2.69566	0.659616	4.76101
145	TCGA-CG-4477-01A	0	942	0.416911	0.192464	0.390625	0	0	0.98	-0.0282792	1.07838	G3	female	Adenocarcinoma, intestinal type	Cardia, NOS	stage ib	Adenomas and Adenocarcinomas	stage i	58	41-60	3.92184	1.68762	4.2642
146	TCGA-CG-5717-01A	1	212	0.0607429	0.592373	0.346884	0	0	0.97	-0.026383	1.07966	G3	male	Adenocarcinoma, intestinal type	Cardia, NOS	stage ii	Adenomas and Adenocarcinomas	stage ii	58	41-60	3.99773	2.42564	4.27561
147	TCGA-CG-5718-01A	1	1095	0	0.806876	0.193124	0	0	0.14	0.0347729	1.07694	G2	female	Adenocarcinoma, intestinal type	Body of stomach	stage ii	Adenomas and Adenocarcinomas	stage ii	78	61-80	2.80393	1.41818	5.14606
148	TCGA-CG-5719-01A	0	31	0.21964	0.499653	0.280707	0	0	0.38	-0.000133882	1.0596	G1	female	Adenocarcinoma, intestinal type	Body of stomach	stage iv	Adenomas and Adenocarcinomas	stage iv	54	41-60	2.97189	1.94831	6.11002
149	TCGA-CG-5720-01A	1	30	0.130408	0.496427	0.373165	0	0	0.38	-0.000126449	1.06663	G3	male	Adenocarcinoma, NOS	Cardia, NOS	stage ib	Adenomas and Adenocarcinomas	stage i	71	61-80	3.77637	1.6763	5.03095
150	TCGA-CG-5721-01A	0	183	0.15195	0.686941	0.110228	0	0.0508808	0.26	0.0122668	1.08242	G3	male	Adenocarcinoma, intestinal type	Gastric antrum	stage iv	Adenomas and Adenocarcinomas	stage iv	58	41-60	3.36848	2.1272	4.2854
151	TCGA-CG-5722-01A	0	30	0.465408	0.395959	0.126262	0	0.0123714	0.55	-0.00800759	1.05228	G3	female	Adenocarcinoma, intestinal type	Body of stomach	stage iv	Adenomas and Adenocarcinomas	stage iv	67	61-80	3.76376	3.57311	5.79313
152	TCGA-CG-5723-01A	0	2496	0	0.73966	0.20986	0	0.05048	0.15	0.0337143	1.08914	G3	male	Adenocarcinoma, NOS	Cardia, NOS	stage ii	Adenomas and Adenocarcinomas	stage ii	83	81-100	3.69262	1.16225	4.29201
153	TCGA-CG-5724-01A	1	366	0	0.946536	0.0534636	0	0	0.13	0.0423233	1.09361	G3	male	Carcinoma, diffuse type	Gastric antrum	stage iv	Adenomas and Adenocarcinomas	stage iv	59	41-60	1.83271	0.667856	3.7614
154	TCGA-CG-5725-01A	1	457	0	0.63507	0.36493	0	0	0.41	-0.00186539	1.07719	G3	male	Adenocarcinoma, NOS	Cardia, NOS	stage ib	Adenomas and Adenocarcinomas	stage i	72	61-80	1.09349	0.41155	6.63286
155	TCGA-CG-5726-01A	1	881	0	0.847214	0.152786	0	0	0.14	0.0342519	1.08168	G2	male	Adenocarcinoma, intestinal type	Gastric antrum	stage ia	Adenomas and Adenocarcinomas	stage i	73	61-80	0.534898	0.328448	3.46622
156	TCGA-CG-5732-01A	1	2100	0.286414	0.638641	0.0749449	0	0	0.29	0.00820322	1.055	G2	male	Adenocarcinoma, intestinal type	Cardia, NOS	stage iv	Adenomas and Adenocarcinomas	stage iv	66	61-80	2.95303	3.6379	4.11835
157	TCGA-CG-5734-01A	1	243	0.446401	0.30739	0.246208	0	0	0.87	-0.0197475	1.05911	G3	male	Adenocarcinoma, intestinal type	Body of stomach	stage iiia	Adenomas and Adenocarcinomas	stage iii	68	61-80	3.30273	3.00763	4.94049
158	TCGA-D7-5577-01A	1	782	0	0.692398	0.203322	0	0.10428	0.35	0.00311065	1.12292	G2	female	Tubular adenocarcinoma	Cardia, NOS	stage iiia	Adenomas and Adenocarcinomas	stage iii	53	41-60	3.00515	1.15733	3.80281
159	TCGA-D7-5578-01A	0	385	0	0.653938	0.346062	0	0	0.28	0.00979897	1.07395	G3	male	Tubular adenocarcinoma	Body of stomach	stage iiia	Adenomas and Adenocarcinomas	stage iii	80	61-80	2.72737	2.61075	5.4014
160	TCGA-D7-6519-01A	0	625	0	0.458005	0.525898	0	0.0160968	0.79	-0.0150515	1.09256	G3	female	Carcinoma, diffuse type	Cardia, NOS	not reported	Adenomas and Adenocarcinomas	not reported	64	61-80	1.6541	0.567204	3.77989
161	TCGA-D7-6520-01A	0	573	0	0.734893	0.196189	0	0.0689178	0.33	0.00452221	1.10698	G3	male	Tubular adenocarcinoma	Gastric antrum	stage iiia	Adenomas and Adenocarcinomas	stage iii	53	41-60	2.31027	0.729273	4.60821
162	TCGA-D7-6521-01A	0	564	0.364116	0.177146	0.41861	0	0.0401282	0.99	-0.0309448	1.10598	G3	male	Carcinoma, diffuse type	Body of stomach	not reported	Adenomas and Adenocarcinomas	not reported	65	61-80	4.26794	2.69942	5.05279
163	TCGA-D7-6522-01A	0	566	0.41742	0.466399	0.0793629	0	0.036818	0.3	0.00757222	1.05708	G3	male	Carcinoma, diffuse type	Gastric antrum	stage ib	Adenomas and Adenocarcinomas	stage i	58	41-60	5.297	5.22046	6.33538
164	TCGA-D7-6524-01A	0	543	0.972289	0.0277114	0	0	0	0.92	-0.0226302	1.05993	G3	male	Carcinoma, diffuse type	Gastric antrum	stage ii	Adenomas and Adenocarcinomas	stage ii	53	41-60	3.80975	1.03844	5.81653
165	TCGA-D7-6525-01A	1	406	0	0.737544	0.262456	0	0	0.29	0.00812636	1.07881	G3	male	Carcinoma, diffuse type	Cardia, NOS	stage iiia	Adenomas and Adenocarcinomas	stage iii	58	41-60	2.42829	0.452215	3.49335
166	TCGA-D7-6526-01A	0	523	0	0.603689	0.395512	0	0.000799131	0.45	-0.00431971	1.07784	G2	female	Tubular adenocarcinoma	Body of stomach	stage iiia	Adenomas and Adenocarcinomas	stage iii	67	61-80	2.07224	0.436396	3.22395
167	TCGA-D7-6527-01A	1	312	0	0.639664	0.360336	0	0	0.35	0.00272742	1.07581	G2	male	Papillary adenocarcinoma, NOS	Cardia, NOS	stage ii	Adenomas and Adenocarcinomas	stage ii	62	61-80	2.54062	1.32787	4.78491
168	TCGA-D7-6528-01A	0	463	0	0.622975	0.377025	0	0	0.38	-0.000233046	1.07641	G2	female	Tubular adenocarcinoma	Body of stomach	stage ib	Adenomas and Adenocarcinomas	stage i	70	61-80	0.545732	0.283471	3.10455
169	TCGA-D7-6815-01A	0	486	0.33419	0.340705	0.325105	0	0	0.77	-0.0148794	1.06367	G2	female	Tubular adenocarcinoma	Body of stomach	stage iib	Adenomas and Adenocarcinomas	stage ii	70	61-80	1.29823	0.535037	2.9334
170	TCGA-D7-6818-01A	1	376	0	0.824812	0.175188	0	0	0.23	0.0209476	1.0829	G3	male	Carcinoma, diffuse type	Body of stomach	stage iiia	Adenomas and Adenocarcinomas	stage iii	53	41-60	3.41216	1.48027	5.50221
171	TCGA-D7-6822-01A	0	375	0.603188	0.0847156	0.312096	0	0	0.44	-0.00328878	1.07104	G2	male	Tubular adenocarcinoma	Body of stomach	stage ib	Adenomas and Adenocarcinomas	stage i	77	61-80	2.31638	0.199002	2.98354
172	TCGA-D7-8570-01A	0	752	0.395326	0.318156	0.286517	0	0	0.85	-0.0179162	1.06163	G3	male	Tubular adenocarcinoma	Cardia, NOS	stage iiib	Adenomas and Adenocarcinomas	stage iii	44	41-60	3.22831	1.84411	4.26722
173	TCGA-D7-8572-01A	0	511	0	0.63026	0.36974	0	0	0.58	-0.0085677	1.07927	G2	male	Adenocarcinoma, NOS	Fundus of stomach	stage iib	Adenomas and Adenocarcinomas	stage ii	57	41-60	2.60415	1.30375	4.29384
174	TCGA-D7-8573-01A	0	593	0	0.652715	0.347285	0	0	0.36	0.00198438	1.07642	G3	male	Tubular adenocarcinoma	Fundus of stomach	stage iia	Adenomas and Adenocarcinomas	stage ii	57	41-60	1.21084	0.799262	2.49302
175	TCGA-D7-8574-01A	0	523	0.865868	0.0122865	0.121845	0	0	0.86	-0.0185918	1.06888	G3	male	Adenocarcinoma, NOS	Gastric antrum	stage iiia	Adenomas and Adenocarcinomas	stage iii	72	61-80	5.85017	4.6697	5.27351
176	TCGA-D7-8575-01A	1	554	0.515526	0	0.484474	0	0	0.97	-0.0274406	1.10446	G3	male	Tubular adenocarcinoma	Fundus of stomach	stage iiia	Adenomas and Adenocarcinomas	stage iii	75	61-80	2.32572	1.03873	2.86671
177	TCGA-D7-8576-01A	1	446	0	0.649945	0.350055	0	0	0.52	-0.00611934	1.07894	G3	female	Tubular adenocarcinoma	Gastric antrum	stage iiib	Adenomas and Adenocarcinomas	stage iii	54	41-60	1.73485	0.671882	4.99577
178	TCGA-D7-8578-01A	0	643	0	0.338859	0.661141	0	0	0.94	-0.0244518	1.09911	G2	male	Adenocarcinoma, NOS	Gastric antrum	stage ib	Adenomas and Adenocarcinomas	stage i	72	61-80	1.78005	0.924993	4.22045
179	TCGA-D7-8579-01A	0	636	0.297494	0.336997	0.337217	0	0.028293	0.89	-0.0217786	1.08184	G2	female	Adenocarcinoma, intestinal type	Gastric antrum	stage iib	Adenomas and Adenocarcinomas	stage ii	66	61-80	3.33735	1.73635	5.05302
180	TCGA-D7-A4YU-01A	0	500	0	0.414696	0.585304	0	0	0.97	-0.0265046	1.09241	G3	male	Tubular adenocarcinoma	Fundus of stomach	stage iiib	Adenomas and Adenocarcinomas	stage iii	73	61-80	4.05647	3.19379	4.54776
181	TCGA-D7-A4YX-01A	0	1108	0	0.79923	0.170858	0	0.0299118	0.21	0.0233212	1.08944	G3	male	Adenocarcinoma, NOS	Fundus of stomach	stage iib	Adenomas and Adenocarcinomas	stage ii	63	61-80	2.17244	0.614876	3.34301
182	TCGA-D7-A4Z0-01A	0	449	0.229392	0.389373	0.381235	0	0	0.95	-0.025336	1.0722	G3	female	Mucinous adenocarcinoma	Gastric antrum	stage iib	Cystic, Mucinous and Serous Neoplasms	stage ii	60	41-60	3.39006	2.72766	4.9555
183	TCGA-D7-A6EV-01A	0	342	0	0.700315	0.299685	0	0	0.74	-0.0137231	1.08329	G3	female	Adenocarcinoma, NOS	Gastric antrum	stage iib	Adenomas and Adenocarcinomas	stage ii	71	61-80	1.23437	0.433845	3.25525
184	TCGA-D7-A6EX-01A	0	344	0	0.524585	0.475415	0	0	0.3	0.00726733	1.07425	G3	female	Tubular adenocarcinoma	Gastric antrum	stage iiia	Adenomas and Adenocarcinomas	stage iii	72	61-80	1.82918	1.19528	5.57057
185	TCGA-D7-A6EY-01A	1	348	0	0.652296	0.334666	0	0.013038	0.62	-0.0108312	1.0857	G3	female	Tubular adenocarcinoma	Gastric antrum	stage iiib	Adenomas and Adenocarcinomas	stage iii	72	61-80	4.39701	3.45314	4.28431
186	TCGA-D7-A6EZ-01A	1	618	0.0212085	0.641875	0.336916	0	0	0.25	0.0191789	1.06898	G3	male	Adenocarcinoma, intestinal type	Fundus of stomach	stage iiia	Adenomas and Adenocarcinomas	stage iii	66	61-80	2.54129	0.807113	4.32315
187	TCGA-D7-A6F0-01A	0	678	0	0.667505	0.332495	0	0	0.36	0.00153401	1.07707	G3	female	Adenocarcinoma, intestinal type	Cardia, NOS	stage ib	Adenomas and Adenocarcinomas	stage i	79	61-80	2.01625	0.960679	5.94524
188	TCGA-D7-A6F2-01A	0	476	0	0.658575	0.271384	0	0.0700412	0.87	-0.0199341	1.1146	G3	male	Tubular adenocarcinoma	Fundus of stomach	stage ib	Adenomas and Adenocarcinomas	stage i	62	61-80	2.32554	0.809797	4.02321
189	TCGA-D7-A747-01A	1	255	0.427528	0.405153	0.16732	0	0	0.84	-0.0178162	1.05297	G3	male	Carcinoma, diffuse type	Gastric antrum	stage iib	Adenomas and Adenocarcinomas	stage ii	57	41-60	3.56402	2.97197	4.94019
190	TCGA-D7-A748-01A	1	132	0.248339	0.512154	0	0	0.239507	0.33	0.00359187	1.17889	G3	female	Carcinoma, diffuse type	Fundus of stomach	stage iv	Adenomas and Adenocarcinomas	stage iv	41	41-60	3.32871	0.998935	6.22542
191	TCGA-D7-A74A-01A	0	607	0	0.611307	0.388693	0	0	0.37	0.000826375	1.07589	G2	female	Adenocarcinoma, intestinal type	Cardia, NOS	stage iiia	Adenomas and Adenocarcinomas	stage iii	61	61-80	1.43174	0.614709	3.47086
192	TCGA-EQ-8122-01A	1	243	0	0.706588	0.25826	0	0.0351528	0.53	-0.00640816	1.0951	G3	female	Adenocarcinoma, intestinal type	Gastric antrum	stage iib	Adenomas and Adenocarcinomas	stage ii	71	61-80	1.77089	0.445734	4.99707
193	TCGA-F1-6874-01A	0	440	0.616579	0.249543	0.108587	0	0.0252911	0.8	-0.0153491	1.06014	G3	male	Adenocarcinoma, intestinal type	Cardia, NOS	stage ib	Adenomas and Adenocarcinomas	stage i	79	61-80	3.60003	0.634477	3.47995
194	TCGA-F1-6875-01A	1	2197	0	0.673744	0.326256	0	0	0.32	0.00553995	1.07605	G2	male	Adenocarcinoma, NOS	Gastric antrum	stage ia	Adenomas and Adenocarcinomas	stage i	79	61-80	0.461287	0.29798	4.60904
195	TCGA-F1-A448-01A	0	647	0.194158	0.362566	0.443276	0	0	0.72	-0.0131154	1.07333	G3	male	Mucinous adenocarcinoma	Gastric antrum	stage iiib	Cystic, Mucinous and Serous Neoplasms	stage iii	70	61-80	3.42737	2.16257	5.21712
196	TCGA-F1-A72C-01A	0	346	0	0.596334	0.403666	0	0	0.33	0.00396297	1.07471	G2	male	Adenocarcinoma, intestinal type	Stomach, NOS	stage iia	Adenomas and Adenocarcinomas	stage ii	68	61-80	2.2869	1.24205	5.53616
197	TCGA-FP-7735-01A	1	106	0	0.516709	0.47974	0	0.00355083	0.76	-0.0146413	1.08373	G2	male	Adenocarcinoma, NOS	Cardia, NOS	stage ib	Adenomas and Adenocarcinomas	stage i	77	61-80	2.77845	1.86934	5.44556
198	TCGA-FP-7829-01A	0	594	0	0.518886	0.481114	0	0	0.74	-0.0139182	1.08185	G2	male	Mucinous adenocarcinoma	Cardia, NOS	stage iib	Cystic, Mucinous and Serous Neoplasms	stage ii	69	61-80	1.44936	0.621932	4.16739
199	TCGA-FP-7916-01A	1	428	0.187125	0.411822	0.341517	0	0.0595363	0.87	-0.0206105	1.10045	G3	male	Carcinoma, diffuse type	Gastric antrum	stage iiic	Adenomas and Adenocarcinomas	stage iii	77	61-80	4.31445	2.27369	5.0569
200	TCGA-FP-7998-01A	0	678	0.33855	0.325554	0.335896	0	0	0.87	-0.0202064	1.06642	G3	male	Carcinoma, diffuse type	Body of stomach	stage iiic	Adenomas and Adenocarcinomas	stage iii	77	61-80	4.04383	2.09645	4.92988
201	TCGA-FP-8099-01A	0	519	0	0.541638	0.458362	0	0	0.89	-0.0216953	1.0839	G2	male	Adenocarcinoma, NOS	Cardia, NOS	stage iia	Adenomas and Adenocarcinomas	stage ii	79	61-80	0.974993	0.76112	3.55871
202	TCGA-FP-8209-01A	1	1811	0.770327	0	0.229673	0	0	0.78	-0.0149464	1.07739	G3	male	Carcinoma, diffuse type	Gastric antrum	stage ib	Adenomas and Adenocarcinomas	stage i	49	41-60	4.79177	3.87682	5.64837
203	TCGA-FP-8210-01A	1	153	0.611307	0.112954	0.275739	0	0	0.94	-0.0243297	1.07257	G3	male	Carcinoma, diffuse type	Gastric antrum	stage iiia	Adenomas and Adenocarcinomas	stage iii	48	41-60	4.73465	4.17962	6.37686
204	TCGA-FP-8211-01A	0	413	0.111592	0.515384	0.331205	0	0.0418188	0.64	-0.0111563	1.08943	G2	male	Adenocarcinoma, NOS	Cardia, NOS	stage iib	Adenomas and Adenocarcinomas	stage ii	62	61-80	2.69329	0.879169	4.0872
205	TCGA-FP-8631-01A	0	17	0	0.580157	0.419843	0	0	0.72	-0.0132326	1.08046	G2	male	Adenocarcinoma, intestinal type	Cardia, NOS	stage iiia	Adenomas and Adenocarcinomas	stage iii	68	61-80	1.17697	0.628862	4.06151
206	TCGA-FP-A4BF-01A	1	168	0	0.753345	0.164554	0	0.0821009	0.29	0.00916242	1.11203	G3	male	Signet ring cell carcinoma	Cardia, NOS	stage iiia	Cystic, Mucinous and Serous Neoplasms	stage iii	68	61-80	2.7788	1.45827	4.92706
207	TCGA-FP-A8CX-01A	0	7	0	0.600485	0.397991	0	0.00152352	0.59	-0.00893833	1.07965	G3	male	Signet ring cell carcinoma	Body of stomach	stage iiic	Cystic, Mucinous and Serous Neoplasms	stage iii	60	41-60	1.13107	1.3094	3.35359
208	TCGA-FP-A9TM-01A	0	189	0.644344	0.0855367	0.270119	0	0	0.99	-0.0323696	1.07718	G2	male	Adenocarcinoma, NOS	Cardia, NOS	not reported	Adenomas and Adenocarcinomas	not reported	77	61-80	4.84453	4.23821	3.49929
209	TCGA-HF-7132-01A	0	2351	0.0874106	0.458153	0.454436	0	0	0.97	-0.0269589	1.08108	G2	male	Mucinous adenocarcinoma	Gastric antrum	stage ii	Cystic, Mucinous and Serous Neoplasms	stage ii	NA	not report	3.28265	2.51567	3.87313
210	TCGA-HF-7133-01A	0	1918	0.303988	0.509155	0.0697647	0	0.117092	0.86	-0.018752	1.11083	G2	female	Mucinous adenocarcinoma	Stomach, NOS	stage iv	Cystic, Mucinous and Serous Neoplasms	stage iv	NA	not report	3.1154	1.40076	4.18984
211	TCGA-HF-7134-01A	0	1588	0.761826	0	0.238174	0	0	0.99	-0.0321731	1.08373	G2	male	Adenocarcinoma, intestinal type	Body of stomach	stage ia	Adenomas and Adenocarcinomas	stage i	NA	not report	2.01509	0.810034	4.0167
212	TCGA-HF-A5NB-01A	0	928	0	0.730948	0.269052	0	0	0.33	0.00357059	1.07974	G3	female	Mucinous adenocarcinoma	Gastric antrum	stage iiic	Cystic, Mucinous and Serous Neoplasms	stage iii	75	61-80	0.552024	0.260118	2.62059
213	TCGA-HJ-7597-01A	1	805	0	0.628302	0.355629	0	0.0160688	0.81	-0.0161885	1.08834	G3	female	Signet ring cell carcinoma	Body of stomach	stage ib	Cystic, Mucinous and Serous Neoplasms	stage i	71	61-80	2.37587	1.42358	3.02742
214	TCGA-HU-8238-01A	0	46	0	0.539029	0.413907	0	0.0470637	0.75	-0.0140867	1.10298	G2	male	Tubular adenocarcinoma	Gastric antrum	not reported	Adenomas and Adenocarcinomas	not reported	56	41-60	2.58735	1.80022	4.52736
215	TCGA-HU-8244-01A	0	742	0	0.519338	0.480662	0	0	0.71	-0.0129077	1.08148	G1	female	Tubular adenocarcinoma	Body of stomach	stage ia	Adenomas and Adenocarcinomas	stage i	77	61-80	0.731734	0.20774	3.27293
216	TCGA-HU-8249-01A	0	881	0	0.617041	0.382959	0	0	0.3	0.00800822	1.0736	G2	male	Tubular adenocarcinoma	Body of stomach	stage iiia	Adenomas and Adenocarcinomas	stage iii	76	61-80	1.96176	0.855272	4.84197
217	TCGA-HU-8602-01A	0	679	0	0.596923	0.403077	0	0	0.76	-0.0143581	1.08082	G3	female	Carcinoma, diffuse type	Gastric antrum	stage iib	Adenomas and Adenocarcinomas	stage ii	58	41-60	3.1583	0.768878	3.06364
218	TCGA-HU-8604-01A	0	694	0.0582531	0.580353	0.361394	0	0	0.32	0.00514693	1.06962	G2	female	Tubular adenocarcinoma	Gastric antrum	stage iia	Adenomas and Adenocarcinomas	stage ii	82	81-100	2.6872	1.88245	4.14002
219	TCGA-HU-8608-01A	0	641	0.20696	0.41329	0.330657	0	0.0490922	0.92	-0.022507	1.09387	G3	male	Carcinoma, diffuse type	Body of stomach	stage iiib	Adenomas and Adenocarcinomas	stage iii	70	61-80	3.89038	2.29726	3.50386
220	TCGA-HU-8610-01A	0	23	0.0704135	0.278021	0.651565	0	0	0.32	0.0059637	1.08715	G2	male	Tubular adenocarcinoma	Body of stomach	stage ia	Adenomas and Adenocarcinomas	stage i	75	61-80	3.43151	1.2978	4.45123
221	TCGA-HU-A4G2-01A	0	739	0	0.62698	0.37302	0	0	0.34	0.00335217	1.07532	G3	male	Carcinoma, diffuse type	Gastric antrum	stage iib	Adenomas and Adenocarcinomas	stage ii	45	41-60	1.87129	0.831579	6.28071
222	TCGA-HU-A4G3-01A	0	170	0	0.554963	0.425536	0	0.0195009	0.8	-0.0158468	1.09017	G2	male	Tubular adenocarcinoma	Gastric antrum	stage iib	Adenomas and Adenocarcinomas	stage ii	54	41-60	1.18767	0.567309	4.21208
223	TCGA-HU-A4G8-01A	0	690	0	0.680645	0.319355	0	0	0.62	-0.0106886	1.08145	G3	female	Carcinoma, diffuse type	Gastric antrum	stage iib	Adenomas and Adenocarcinomas	stage ii	71	61-80	2.41059	2.25863	3.6793
224	TCGA-HU-A4G9-01A	0	736	0	0.714381	0.285619	0	0	0.38	-0.000454566	1.07995	G2	female	Tubular adenocarcinoma	Body of stomach	stage ia	Adenomas and Adenocarcinomas	stage i	67	61-80	0.870055	0.224049	2.47306
225	TCGA-HU-A4GC-01A	0	99	0	0.60784	0.39216	0	0	0.43	-0.00279778	1.07705	G3	male	Carcinoma, diffuse type	Gastric antrum	stage iiib	Adenomas and Adenocarcinomas	stage iii	74	61-80	1.58928	0.653506	4.67337
226	TCGA-HU-A4GD-01A	0	692	0	0.596914	0.403086	0	0	0.46	-0.0047793	1.07763	G3	male	Tubular adenocarcinoma	Gastric antrum	stage iib	Adenomas and Adenocarcinomas	stage ii	56	41-60	1.46162	0.891952	2.93441
227	TCGA-HU-A4GF-01A	0	785	0	0.745165	0.254835	0	0	0.38	-0.000110811	1.08185	G2	male	Tubular adenocarcinoma	Gastric antrum	stage iia	Adenomas and Adenocarcinomas	stage ii	69	61-80	3.13259	0.586872	4.64279
228	TCGA-HU-A4GH-01A	0	358	0	0.68013	0.31987	0	0	0.32	0.00589306	1.07621	G2	male	Tubular adenocarcinoma	Body of stomach	stage ia	Adenomas and Adenocarcinomas	stage i	75	61-80	2.9229	0.680678	3.19632
229	TCGA-HU-A4GJ-01A	0	650	0.750104	0.154259	0.0956364	0	0	0.88	-0.0215084	1.05466	G3	female	Carcinoma, diffuse type	Gastric antrum	stage iiic	Adenomas and Adenocarcinomas	stage iii	60	41-60	5.97088	6.20485	4.84326
230	TCGA-HU-A4GP-01A	0	273	0	0.65164	0.34836	0	0	0.81	-0.0161613	1.0822	G2	female	Carcinoma, diffuse type	Gastric antrum	stage iia	Adenomas and Adenocarcinomas	stage ii	62	61-80	1.4143	0.701237	4.30215
231	TCGA-HU-A4GQ-01A	1	3	0	0.845587	0.154413	0	0	0.25	0.0190543	1.08583	G2	male	Tubular adenocarcinoma	Gastric antrum	stage iiic	Adenomas and Adenocarcinomas	stage iii	71	61-80	1.83453	0.413502	4.30072
232	TCGA-HU-A4GT-01A	0	198	0	0.830285	0.124847	0	0.0448685	0.2	0.0256673	1.09695	G3	female	Tubular adenocarcinoma	Gastric antrum	stage iia	Adenomas and Adenocarcinomas	stage ii	71	61-80	1.10921	0.454973	3.56463
233	TCGA-HU-A4GU-01A	0	200	0	0.535735	0.464265	0	0	0.46	-0.00471593	1.07817	G3	male	Carcinoma, diffuse type	Gastric antrum	stage iib	Adenomas and Adenocarcinomas	stage ii	73	61-80	0.388489	0.24874	2.59248
234	TCGA-HU-A4GX-01A	0	616	0	0.453314	0.546686	0	0	0.87	-0.0207257	1.08745	G3	female	Carcinoma, diffuse type	Gastric antrum	stage iiic	Adenomas and Adenocarcinomas	stage iii	70	61-80	2.09085	1.13525	3.62452
235	TCGA-HU-A4GY-01A	0	8	0.717351	0.103092	0.179557	0	0	0.86	-0.0190176	1.06402	G3	female	Carcinoma, diffuse type	Gastric antrum	stage iiia	Adenomas and Adenocarcinomas	stage iii	76	61-80	5.64225	4.26763	4.85322
236	TCGA-HU-A4H0-01A	0	64	0	0.56261	0.43739	0	0	0.72	-0.0132395	1.08062	G3	male	Carcinoma, diffuse type	Body of stomach	stage iiic	Adenomas and Adenocarcinomas	stage iii	72	61-80	1.95012	0.645082	3.38879
237	TCGA-HU-A4H2-01A	0	394	0	0.359194	0.633336	0	0.00747001	0.95	-0.0249172	1.10074	G2	female	Tubular adenocarcinoma	Gastric antrum	stage iiib	Adenomas and Adenocarcinomas	stage iii	58	41-60	1.68529	1.03153	3.17006
238	TCGA-HU-A4H3-01A	0	882	0	0.739865	0.260135	0	0	0.48	-0.00547987	1.08309	G3	female	Carcinoma, diffuse type	Body of stomach	stage iiic	Adenomas and Adenocarcinomas	stage iii	56	41-60	1.64249	0.583291	3.42157
239	TCGA-HU-A4H4-01A	0	725	0	0.763703	0.236297	0	0	0.25	0.0193982	1.07742	G3	female	Tubular adenocarcinoma	Gastric antrum	stage iib	Adenomas and Adenocarcinomas	stage ii	53	41-60	3.35264	1.66969	4.99457
240	TCGA-HU-A4H5-01A	0	724	0	0.669462	0.330538	0	0	0.26	0.0145635	1.073	GX	male	Papillary adenocarcinoma, NOS	Fundus of stomach	stage ib	Adenomas and Adenocarcinomas	stage i	71	61-80	1.86996	1.27626	4.25648
241	TCGA-HU-A4H6-01A	0	644	0	0.691614	0.308386	0	0	0.29	0.00856448	1.07591	G2	female	Tubular adenocarcinoma	Gastric antrum	stage iiia	Adenomas and Adenocarcinomas	stage iii	72	61-80	3.18106	3.05678	5.72456
242	TCGA-HU-A4H8-01A	1	428	0	0.687339	0.307301	0	0.00535995	0.4	-0.0018251	1.08096	G2	male	Tubular adenocarcinoma	Gastric antrum	stage ib	Adenomas and Adenocarcinomas	stage i	77	61-80	0.996141	0.271942	3.60514
243	TCGA-HU-A4HB-01A	1	477	0.806331	0.140328	0.053341	0	0	0.95	-0.0256392	1.0539	G3	male	Carcinoma, diffuse type	Gastric antrum	stage iib	Adenomas and Adenocarcinomas	stage ii	68	61-80	5.0713	5.23736	3.96385
244	TCGA-HU-A4HD-01A	0	1016	0	0.673013	0.326987	0	0	0.35	0.0022262	1.07707	G2	male	Tubular adenocarcinoma	Gastric antrum	stage iiia	Adenomas and Adenocarcinomas	stage iii	73	61-80	1.69347	0.66719	4.59782
245	TCGA-IN-7806-01A	0	1106	0	0.657237	0.342763	0	0	0.4	-0.00179504	1.07777	G3	male	Carcinoma, diffuse type	Cardia, NOS	stage iib	Adenomas and Adenocarcinomas	stage ii	50	41-60	1.68638	1.22834	3.5154
246	TCGA-IN-7808-01A	1	105	0.425691	0.225159	0.34915	0	0	0.93	-0.0232334	1.07127	G3	male	Carcinoma, diffuse type	Cardia, NOS	not reported	Adenomas and Adenocarcinomas	not reported	59	41-60	6.51653	5.24969	5.23734
247	TCGA-IN-8462-01A	0	572	0	0.341252	0.636197	0	0.0225509	0.92	-0.0226563	1.10958	G2	male	Adenocarcinoma, NOS	Cardia, NOS	stage iib	Adenomas and Adenocarcinomas	stage ii	80	61-80	1.90163	0.82078	5.2068
248	TCGA-IN-8663-01A	1	103	0	0.346921	0.653079	0	0	0.84	-0.0176373	1.09553	G3	male	Adenocarcinoma, NOS	Cardia, NOS	stage iib	Adenomas and Adenocarcinomas	stage ii	68	61-80	0.539787	0.215189	2.53983
249	TCGA-IN-A6RI-01A	0	559	0	0.587772	0.412228	0	0	0.36	0.00107644	1.07564	G2	male	Adenocarcinoma, NOS	Cardia, NOS	stage i	Adenomas and Adenocarcinomas	stage i	45	41-60	0.902453	0.804966	4.55858
250	TCGA-IN-A6RJ-01A	0	379	0	0.738286	0.261714	0	0	0.46	-0.00480523	1.08278	G3	male	Adenocarcinoma, NOS	Cardia, NOS	stage ia	Adenomas and Adenocarcinomas	stage i	64	61-80	1.41346	0.589046	2.85759
251	TCGA-IN-A6RL-01A	1	406	0	0.641403	0.327714	0	0.0308829	0.55	-0.00797383	1.09201	G2	male	Adenocarcinoma, NOS	Cardia, NOS	not reported	Adenomas and Adenocarcinomas	not reported	84	81-100	2.29134	1.50266	4.57555
252	TCGA-IN-A6RN-01A	0	594	0	0.64202	0.35798	0	0	0.78	-0.0149548	1.08158	G2	female	Adenocarcinoma, NOS	Cardia, NOS	stage iia	Adenomas and Adenocarcinomas	stage ii	72	61-80	1.57311	0.671	4.65311
253	TCGA-IN-A6RR-01A	1	205	0	0.69381	0.30619	0	0	0.43	-0.00270812	1.07954	G3	male	Adenocarcinoma, NOS	Cardia, NOS	not reported	Adenomas and Adenocarcinomas	not reported	84	81-100	2.02882	0.815912	4.99518
254	TCGA-IN-A6RS-01A	0	383	0	0.842382	0.157618	0	0	0.13	0.0398874	1.07947	G2	male	Adenocarcinoma, NOS	Cardia, NOS	stage ia	Adenomas and Adenocarcinomas	stage i	76	61-80	2.68215	1.01894	4.81638
255	TCGA-IN-A7NR-01A	0	198	0	0.626668	0.373332	0	0	0.69	-0.0125471	1.0805	G3	female	Adenocarcinoma, NOS	Cardia, NOS	stage iv	Adenomas and Adenocarcinomas	stage iv	64	61-80	3.37667	2.29097	4.93242
256	TCGA-IN-A7NT-01A	0	323	0	0.784268	0.215732	0	0	0.12	0.0456349	1.07144	G3	female	Adenocarcinoma, NOS	Cardia, NOS	stage iib	Adenomas and Adenocarcinomas	stage ii	73	61-80	1.91491	0.109012	3.03239
257	TCGA-IN-A7NU-01A	0	356	0.215557	0.593329	0.191114	0	0	0.26	0.0124326	1.05635	G3	male	Adenocarcinoma, NOS	Cardia, NOS	stage iiib	Adenomas and Adenocarcinomas	stage iii	69	61-80	3.31585	0.917203	5.26015
258	TCGA-IN-AB1V-01A	0	479	0	0.575526	0.424474	0	0	0.87	-0.0209814	1.0831	G2	male	Adenocarcinoma, NOS	Cardia, NOS	stage ia	Adenomas and Adenocarcinomas	stage i	63	61-80	1.72686	1.36995	2.63799
259	TCGA-IN-AB1X-01A	0	411	0.463323	0.293219	0.243459	0	0	0.98	-0.0278586	1.06167	G3	female	Adenocarcinoma, NOS	Cardia, NOS	stage iia	Adenomas and Adenocarcinomas	stage ii	78	61-80	2.67544	1.6479	2.73307
260	TCGA-IP-7968-01A	0	77	0	0.445137	0.486554	0	0.0683091	0.93	-0.0233695	1.12374	G2	male	Adenocarcinoma, NOS	Cardia, NOS	stage iiib	Cystic, Mucinous and Serous Neoplasms	stage iii	74	61-80	2.00376	0.584903	4.59506
261	TCGA-KB-A6F7-01A	0	1935	0	0.632367	0.367633	0	0	0.33	0.004517	1.07505	G3	female	Adenocarcinoma, intestinal type	Body of stomach	stage ib	Adenomas and Adenocarcinomas	stage i	54	41-60	2.38269	0.998898	5.19268
262	TCGA-KB-A93G-01A	0	613	0.812964	0	0.187036	0	0	0.37	0.000609885	1.06909	G1	male	Signet ring cell carcinoma	Cardia, NOS	stage ib	Cystic, Mucinous and Serous Neoplasms	stage i	68	61-80	3.50525	0.597412	5.15694
263	TCGA-KB-A93H-01A	0	1145	0	0.618454	0.381546	0	0	0.29	0.00833058	1.07352	G1	female	Tubular adenocarcinoma	Body of stomach	stage iib	Adenomas and Adenocarcinomas	stage ii	79	61-80	1.24512	0.240432	3.72675
264	TCGA-KB-A93J-01A	0	1124	0	0.781487	0.218513	0	0	0.74	-0.0137973	1.08878	G3	male	Carcinoma, diffuse type	Cardia, NOS	stage ii	Adenomas and Adenocarcinomas	stage ii	78	61-80	3.31689	0.933739	3.82093
265	TCGA-MX-A5UG-01A	1	113	0.679512	0.100181	0.220308	0	0	0.92	-0.0227246	1.06862	G3	male	Carcinoma, diffuse type	Gastric antrum	stage iiia	Adenomas and Adenocarcinomas	stage iii	78	61-80	4.54032	3.86208	5.40903
266	TCGA-MX-A5UJ-01A	0	600	0	0.651947	0.348053	0	0	0.3	0.00712941	1.07474	G3	female	Tubular adenocarcinoma	Gastric antrum	stage iiia	Adenomas and Adenocarcinomas	stage iii	86	81-100	2.33747	2.04287	5.48058
267	TCGA-MX-A663-01A	1	300	0	0.614376	0.385624	0	0	0.44	-0.00321708	1.07726	G3	male	Adenocarcinoma, NOS	Stomach, NOS	stage iia	Adenomas and Adenocarcinomas	stage ii	66	61-80	2.16345	1.16407	6.14608
268	TCGA-MX-A666-01A	0	427	0.125052	0.457957	0.416991	0	0	0.72	-0.0132077	1.07298	G2	male	Adenocarcinoma, NOS	Stomach, NOS	stage iia	Adenomas and Adenocarcinomas	stage ii	61	61-80	3.86902	3.69547	4.97666
269	TCGA-R5-A7O7-01A	0	1389	0	0.559719	0.440281	0	0	0.29	0.00874845	1.07314	G2	male	Tubular adenocarcinoma	Cardia, NOS	stage iv	Adenomas and Adenocarcinomas	stage iv	51	41-60	2.30224	1.24506	5.37319
270	TCGA-R5-A7ZE-01B	1	554	0	0.578496	0.421504	0	0	0.44	-0.00363945	1.07724	G2	female	Tubular adenocarcinoma	Cardia, NOS	stage iiia	Adenomas and Adenocarcinomas	stage iii	66	61-80	1.18928	0.182753	5.12763
271	TCGA-R5-A7ZF-01A	1	259	0	0.596087	0.403913	0	0	0.32	0.006384	1.0739	G2	female	Adenocarcinoma, intestinal type	Gastric antrum	stage iv	Adenomas and Adenocarcinomas	stage iv	65	61-80	0.908915	0.440239	4.33143
272	TCGA-R5-A7ZI-01A	0	2267	0	0.760345	0.239655	0	0	0.12	0.0446663	1.06952	G3	female	Carcinoma, diffuse type	Stomach, NOS	stage iv	Adenomas and Adenocarcinomas	stage iv	44	41-60	2.94854	1.92001	4.79691
273	TCGA-R5-A7ZR-01A	1	185	0	0.829343	0.170657	0	0	0.23	0.0208714	1.08343	G2	female	Tubular adenocarcinoma	Body of stomach	stage iii	Adenomas and Adenocarcinomas	stage iii	70	61-80	2.66312	1.13851	4.44243
274	TCGA-R5-A805-01A	1	281	0.842449	0	0.157551	0	0	0.96	-0.0262378	1.07538	G3	male	Adenocarcinoma, intestinal type	Cardia, NOS	stage iiib	Adenomas and Adenocarcinomas	stage iii	71	61-80	4.82333	0.752115	4.33562
275	TCGA-RD-A7BS-01A	1	336	0	0.777339	0.190111	0	0.03255	0.36	0.00200104	1.09543	G3	male	Carcinoma, diffuse type	Cardia, NOS	stage iiia	Adenomas and Adenocarcinomas	stage iii	46	41-60	3.4279	2.64256	5.40191
276	TCGA-RD-A7BT-01A	1	262	0	0.660433	0.339567	0	0	0.26	0.0116855	1.07357	G3	male	Adenocarcinoma, intestinal type	Fundus of stomach	stage iv	Adenomas and Adenocarcinomas	stage iv	66	61-80	1.35715	0.553535	3.9893
277	TCGA-RD-A7BW-01A	1	156	0.390471	0.342072	0.255705	0	0.0117525	0.82	-0.0167269	1.06424	G3	female	Carcinoma, diffuse type	Fundus of stomach	stage ib	Adenomas and Adenocarcinomas	stage i	68	61-80	3.10067	1.59894	6.40846
278	TCGA-RD-A7C1-01A	1	507	0	0.769791	0.230209	0	0	0.13	0.0380869	1.07234	G3	male	Carcinoma, diffuse type	Fundus of stomach	stage ib	Adenomas and Adenocarcinomas	stage i	82	81-100	3.83946	1.24119	5.67454
279	TCGA-RD-A8MV-01A	0	3720	0.334745	0.340559	0.265443	0	0.059254	0.85	-0.0179624	1.09108	G3	male	Adenocarcinoma, intestinal type	Body of stomach	stage iiib	Adenomas and Adenocarcinomas	stage iii	56	41-60	4.4784	2.48657	5.25355
280	TCGA-RD-A8MW-01A	1	1153	0.0995855	0.534687	0.365727	0	0	0.37	0.000795437	1.068	G3	male	Adenocarcinoma, intestinal type	Gastric antrum	stage iiib	Adenomas and Adenocarcinomas	stage iii	72	61-80	2.35331	2.18425	5.03824
281	TCGA-RD-A8N0-01A	0	1236	0.280214	0.458053	0.253828	0	0.00790517	0.93	-0.0231465	1.06645	G3	female	Carcinoma, diffuse type	Fundus of stomach	stage iiib	Adenomas and Adenocarcinomas	stage iii	53	41-60	4.26402	4.24117	5.26468
282	TCGA-RD-A8N1-01A	0	3519	0.311098	0.50605	0.182853	0	0	0.44	-0.00361607	1.05401	G3	male	Carcinoma, diffuse type	Body of stomach	stage iiib	Adenomas and Adenocarcinomas	stage iii	70	61-80	4.53406	3.21498	4.43502
283	TCGA-RD-A8N2-01A	0	3540	0.595391	0	0.404609	0	0	0.87	-0.0198891	1.09407	G3	female	Carcinoma, diffuse type	Gastric antrum	stage ib	Adenomas and Adenocarcinomas	stage i	59	41-60	2.12964	0.946043	4.9854
284	TCGA-RD-A8N4-01A	0	2171	0.0738531	0.397366	0.528781	0	0	0.89	-0.0219084	1.0848	G3	female	Carcinoma, diffuse type	Gastric antrum	stage iiia	Adenomas and Adenocarcinomas	stage iii	58	41-60	2.83323	1.24632	5.28414
285	TCGA-RD-A8N5-01A	1	1747	0.310894	0.260652	0.428454	0	0	0.6	-0.0100961	1.0724	G2	male	Mucinous adenocarcinoma	Fundus of stomach	stage iiia	Cystic, Mucinous and Serous Neoplasms	stage iii	78	61-80	3.84157	0.405883	5.45128
286	TCGA-RD-A8N6-01A	1	272	0	0.498404	0.501596	0	0	0.86	-0.018328	1.08418	G3	female	Adenocarcinoma, intestinal type	Gastric antrum	stage iiia	Adenomas and Adenocarcinomas	stage iii	78	61-80	1.21272	0.450168	5.24557
287	TCGA-RD-A8N9-01A	0	1083	0.398842	0.561505	0	0	0.0396534	0.35	0.00261498	1.0602	G3	female	Carcinoma, diffuse type	Cardia, NOS	stage ii	Adenomas and Adenocarcinomas	stage ii	63	61-80	3.33011	2.18891	5.57452
288	TCGA-RD-A8NB-01A	1	513	0	0.662169	0.283449	0	0.0543828	0.59	-0.00953156	1.10334	G3	female	Carcinoma, diffuse type	Cardia, NOS	stage iiia	Adenomas and Adenocarcinomas	stage iii	80	61-80	3.83245	2.09456	4.955
289	TCGA-SW-A7EA-01A	0	579	0	0.808133	0.155882	0	0.0359854	0.25	0.0163447	1.09465	GX	female	Signet ring cell carcinoma	Gastric antrum	stage ib	Cystic, Mucinous and Serous Neoplasms	stage i	61	61-80	0.871512	0.338703	3.88431
290	TCGA-SW-A7EB-01A	0	176	0	0.655967	0.344033	0	0	0.33	0.00362622	1.076	G2	male	Mucinous adenocarcinoma	Gastric antrum	stage iiia	Cystic, Mucinous and Serous Neoplasms	stage iii	45	41-60	3.06495	2.74777	5.62725
291	TCGA-VQ-A8DT-01A	0	1484	0	0.824709	0.115493	0	0.0597982	0.32	0.00631319	1.1085	G3	male	Adenocarcinoma, intestinal type	Body of stomach	stage iiib	Adenomas and Adenocarcinomas	stage iii	43	41-60	1.17909	0.379208	3.12286
292	TCGA-VQ-A8DU-01A	1	166	0	0.659002	0.340998	0	0	0.26	0.0123318	1.07331	G2	male	Tubular adenocarcinoma	Gastric antrum	stage iiia	Adenomas and Adenocarcinomas	stage iii	63	61-80	2.00024	0.893628	4.73106
293	TCGA-VQ-A8DV-01A	1	403	0	0.730317	0.269683	0	0	0.26	0.0120609	1.07711	G2	male	Adenocarcinoma, intestinal type	Gastric antrum	stage ib	Adenomas and Adenocarcinomas	stage i	48	41-60	1.16533	0.443652	5.6216
294	TCGA-VQ-A8DZ-01A	1	396	0	0.746033	0.253967	0	0	0.29	0.00921727	1.07909	G3	male	Signet ring cell carcinoma	Gastric antrum	stage iv	Cystic, Mucinous and Serous Neoplasms	stage iv	70	61-80	2.2078	0.866671	5.41941
295	TCGA-VQ-A8E0-01A	1	562	0.658292	0.101475	0.240233	0	0	0.98	-0.0297766	1.07238	G3	male	Adenocarcinoma, intestinal type	Body of stomach	stage iiia	Adenomas and Adenocarcinomas	stage iii	68	61-80	2.08779	0.455817	4.38923
296	TCGA-VQ-A8E2-01A	0	1319	0	0.697888	0.300628	0	0.00148349	0.35	0.00293558	1.07853	G2	male	Tubular adenocarcinoma	Body of stomach	stage iiib	Adenomas and Adenocarcinomas	stage iii	57	41-60	1.53675	0.671004	5.11413
297	TCGA-VQ-A8E3-01A	1	661	0	0.850064	0.149936	0	0	0.26	0.0150648	1.0875	G3	male	Adenocarcinoma, NOS	Gastric antrum	stage iia	Adenomas and Adenocarcinomas	stage ii	79	61-80	1.90072	0.713583	3.85524
298	TCGA-VQ-A8E7-01B	0	1138	0	0.636974	0.363026	0	0	0.43	-0.00239719	1.0774	G2	male	Tubular adenocarcinoma	Cardia, NOS	stage iv	Adenomas and Adenocarcinomas	stage iv	59	41-60	1.09523	0.314064	3.88332
299	TCGA-VQ-A8P2-01A	0	1160	0	0.597521	0.402479	0	0	0.33	0.00464089	1.07449	G2	male	Mucinous adenocarcinoma	Body of stomach	stage iiia	Cystic, Mucinous and Serous Neoplasms	stage iii	68	61-80	0.430148	0.260016	3.64532
300	TCGA-VQ-A8P3-01A	0	1132	0	0.765644	0.234356	0	0	0.28	0.00967653	1.08049	G2	male	Tubular adenocarcinoma	Body of stomach	stage iiia	Adenomas and Adenocarcinomas	stage iii	72	61-80	1.44006	0.728388	5.37683
301	TCGA-VQ-A8P5-01A	1	235	0	0.588006	0.411994	0	0	0.43	-0.00270768	1.07691	G3	male	Adenocarcinoma, intestinal type	Body of stomach	stage iia	Adenomas and Adenocarcinomas	stage ii	67	61-80	2.32944	0.528975	3.80962
302	TCGA-VQ-A8P8-01A	0	942	0.216211	0.432651	0.351138	0	0	0.85	-0.0181567	1.06814	G2	female	Adenocarcinoma, intestinal type	Body of stomach	stage iib	Adenomas and Adenocarcinomas	stage ii	72	61-80	3.28482	3.12475	4.98574
303	TCGA-VQ-A8PB-01A	1	1043	0	0.569927	0.430073	0	0	0.5	-0.00586489	1.07804	G2	female	Papillary adenocarcinoma, NOS	Gastric antrum	stage ii	Adenomas and Adenocarcinomas	stage ii	65	61-80	1.67009	0.599065	3.38108
304	TCGA-VQ-A8PC-01A	1	1407	0.467867	0.23187	0.249796	0	0.0504673	0.89	-0.0217616	1.08849	G3	male	Signet ring cell carcinoma	Gastric antrum	stage iiia	Cystic, Mucinous and Serous Neoplasms	stage iii	65	61-80	3.4175	1.83227	4.38215
305	TCGA-VQ-A8PD-01A	1	496	0.62599	0.0831732	0.290837	0	0	0.96	-0.0262319	1.07714	G2	male	Adenocarcinoma, NOS	Body of stomach	stage iiic	Adenomas and Adenocarcinomas	stage iii	69	61-80	4.70345	2.86319	4.85178
306	TCGA-VQ-A8PE-01A	1	675	0.0179199	0.575892	0.406188	0	0	0.44	-0.00320654	1.07561	G3	male	Tubular adenocarcinoma	Cardia, NOS	stage iiib	Adenomas and Adenocarcinomas	stage iii	78	61-80	3.08868	2.29451	4.1168
307	TCGA-VQ-A8PF-01A	1	76	0.0458522	0.56626	0.387888	0	0	0.72	-0.0132409	1.07668	G3	male	Tubular adenocarcinoma	Body of stomach	stage iiib	Adenomas and Adenocarcinomas	stage iii	76	61-80	3.80214	2.04163	4.87387
308	TCGA-VQ-A8PH-01A	1	389	0	0.666796	0.333204	0	0	0.26	0.0129189	1.07342	G2	male	Tubular adenocarcinoma	Gastric antrum	stage iiib	Adenomas and Adenocarcinomas	stage iii	62	61-80	1.95804	1.33896	4.26115
309	TCGA-VQ-A8PJ-01A	1	82	0	0.655572	0.329236	0	0.0151921	0.39	-0.00122296	1.08346	GX	male	Tubular adenocarcinoma	Body of stomach	stage iv	Adenomas and Adenocarcinomas	stage iv	53	41-60	2.65359	0.507368	3.9576
310	TCGA-VQ-A8PK-01A	1	543	0	0.648343	0.351657	0	0	0.62	-0.0107243	1.08037	G2	male	Adenocarcinoma, intestinal type	Cardia, NOS	stage iiib	Adenomas and Adenocarcinomas	stage iii	58	41-60	1.80974	0.420713	3.3825
311	TCGA-VQ-A8PM-01A	1	57	0.349023	0.324207	0.320008	0	0.00676187	0.87	-0.0201224	1.06842	G3	male	Signet ring cell carcinoma	Cardia, NOS	stage iv	Cystic, Mucinous and Serous Neoplasms	stage iv	56	41-60	3.13154	2.87273	4.65335
312	TCGA-VQ-A8PO-01A	1	282	0	0.839783	0.160217	0	0	0.26	0.0138847	1.08662	G3	male	Signet ring cell carcinoma	Gastric antrum	stage iib	Cystic, Mucinous and Serous Neoplasms	stage ii	74	61-80	2.37566	2.38495	3.57524
313	TCGA-VQ-A8PP-01A	1	712	0	0.44091	0.55909	0	0	0.89	-0.0219538	1.08873	G2	male	Tubular adenocarcinoma	Body of stomach	stage iv	Adenomas and Adenocarcinomas	stage iv	76	61-80	2.02739	1.2495	3.1088
314	TCGA-VQ-A8PQ-01A	1	476	0.945044	0	0.054956	0	0	0.43	-0.00276402	1.061	G2	female	Tubular adenocarcinoma	Cardia, NOS	stage iv	Adenomas and Adenocarcinomas	stage iv	50	41-60	6.87318	5.22468	4.8172
315	TCGA-VQ-A8PU-01A	1	832	0	0.781627	0.218373	0	0	0.32	0.00539328	1.08314	G3	female	Tubular adenocarcinoma	Body of stomach	stage iiia	Adenomas and Adenocarcinomas	stage iii	72	61-80	0.873219	0.136271	3.20481
316	TCGA-VQ-A8PX-01A	0	1964	0.373709	0.626291	0	0	0	0.45	-0.00423839	1.05286	G2	male	Adenocarcinoma, intestinal type	Stomach, NOS	stage ia	Adenomas and Adenocarcinomas	stage i	51	41-60	2.03852	1.24946	3.40846
317	TCGA-VQ-A91A-01A	0	1200	0.448786	0.315442	0.233396	0	0.00237665	0.59	-0.00956403	1.05592	G1	male	Mucinous adenocarcinoma	Body of stomach	stage iiib	Cystic, Mucinous and Serous Neoplasms	stage iii	67	61-80	2.26189	0.807421	4.99027
318	TCGA-VQ-A91D-01A	1	356	0	0.480581	0.48978	0	0.0296394	0.8	-0.0158647	1.09799	G2	male	Adenocarcinoma, intestinal type	Body of stomach	stage iiic	Adenomas and Adenocarcinomas	stage iii	70	61-80	1.50829	0.389819	2.64784
319	TCGA-VQ-A91E-01A	0	664	0	0.550412	0.449588	0	0	0.93	-0.0237313	1.0844	G3	female	Adenocarcinoma, intestinal type	Gastric antrum	stage iiib	Adenomas and Adenocarcinomas	stage iii	67	61-80	2.66186	1.81043	2.61864
320	TCGA-VQ-A91K-01A	0	1862	0	0.415317	0.584683	0	0	0.82	-0.0169399	1.08877	G2	male	Adenocarcinoma, intestinal type	Gastric antrum	stage iiia	Adenomas and Adenocarcinomas	stage iii	69	61-80	2.01337	0.523712	3.28942
321	TCGA-VQ-A91N-01A	1	570	0.0113118	0.571696	0.416993	0	0	0.82	-0.0170134	1.08082	G2	female	Tubular adenocarcinoma	Gastric antrum	stage iv	Adenomas and Adenocarcinomas	stage iv	59	41-60	1.29039	0.973564	3.0204
322	TCGA-VQ-A91Q-01A	1	633	0	0.675339	0.324661	0	0	0.7	-0.0127755	1.0819	G3	male	Tubular adenocarcinoma	Cardia, NOS	stage iv	Adenomas and Adenocarcinomas	stage iv	61	61-80	1.82736	0.774607	4.56798
323	TCGA-VQ-A91S-01A	0	1000	0.352194	0.448892	0.198914	0	0	0.73	-0.0135656	1.05531	GX	male	Tubular adenocarcinoma	Body of stomach	stage iiib	Adenomas and Adenocarcinomas	stage iii	63	61-80	2.37348	0.381397	3.49232
324	TCGA-VQ-A91U-01A	1	52	0	0.642608	0.343934	0	0.0134576	0.44	-0.0032259	1.08312	G2	male	Adenocarcinoma, intestinal type	Cardia, NOS	stage iiia	Adenomas and Adenocarcinomas	stage iii	78	61-80	1.86536	1.45654	4.32273
325	TCGA-VQ-A91V-01A	0	1297	0	0.713318	0.286682	0	0	0.5	-0.0057563	1.08152	G2	male	Tubular adenocarcinoma	Cardia, NOS	stage iiia	Adenomas and Adenocarcinomas	stage iii	58	41-60	1.41048	0.60863	3.32673
326	TCGA-VQ-A91X-01A	1	289	0	0.675337	0.324663	0	0	0.29	0.00869565	1.07511	G3	male	Adenocarcinoma, intestinal type	Gastric antrum	stage iiib	Adenomas and Adenocarcinomas	stage iii	74	61-80	0.490016	0.381604	2.00176
327	TCGA-VQ-A91Y-01A	1	296	0.443149	0.180176	0.376675	0	0	0.93	-0.0233529	1.07614	G3	male	Tubular adenocarcinoma	Gastric antrum	stage iiic	Adenomas and Adenocarcinomas	stage iii	67	61-80	3.28409	1.64463	4.50124
328	TCGA-VQ-A91Z-01A	0	1690	0	0.735413	0.264587	0	0	0.26	0.0123577	1.07737	G2	female	Tubular adenocarcinoma	Gastric antrum	stage iiia	Adenomas and Adenocarcinomas	stage iii	67	61-80	0.326228	0.0350934	3.84639
329	TCGA-VQ-A922-01A	1	275	0	0.659893	0.340107	0	0	0.87	-0.0207258	1.08389	G2	male	Tubular adenocarcinoma	Gastric antrum	stage iv	Adenomas and Adenocarcinomas	stage iv	70	61-80	1.82198	1.18204	5.27353
330	TCGA-VQ-A924-01A	1	1686	0	0.66749	0.33251	0	0	0.35	0.00310169	1.07657	G2	male	Tubular adenocarcinoma	Gastric antrum	stage ii	Adenomas and Adenocarcinomas	stage ii	69	61-80	1.30918	0.412892	3.19553
331	TCGA-VQ-A925-01A	1	138	0	0.629107	0.370893	0	0	0.87	-0.0198613	1.08291	G2	male	Tubular adenocarcinoma	Gastric antrum	stage iiia	Adenomas and Adenocarcinomas	stage iii	66	61-80	1.61863	0.607852	3.56374
332	TCGA-VQ-A927-01A	1	200	0.0636836	0.755731	0.180586	0	0	0.47	-0.00521099	1.07995	G1	male	Carcinoma, diffuse type	Body of stomach	stage iiib	Adenomas and Adenocarcinomas	stage iii	81	81-100	1.93223	0.925301	4.93525
333	TCGA-VQ-A928-01A	1	174	0.453663	0.400097	0.14624	0	0	0.53	-0.00660545	1.04812	G2	male	Papillary adenocarcinoma, NOS	Body of stomach	stage iv	Adenomas and Adenocarcinomas	stage iv	49	41-60	1.36236	0.63368	4.13464
334	TCGA-VQ-A92D-01A	0	2032	0	0.545643	0.391901	0	0.0624558	0.86	-0.0192153	1.11247	G2	male	Tubular adenocarcinoma	Cardia, NOS	stage ib	Adenomas and Adenocarcinomas	stage i	67	61-80	0.562967	0.255418	3.59803
335	TCGA-VQ-A94O-01A	1	640	0.104342	0.470845	0.424813	0	0	0.75	-0.0142532	1.07454	G2	male	Adenocarcinoma, intestinal type	Gastric antrum	stage iiic	Adenomas and Adenocarcinomas	stage iii	74	61-80	1.80478	0.663731	4.31812
336	TCGA-VQ-A94P-01A	1	81	0.477342	0.172652	0.350006	0	0	0.87	-0.0203876	1.07322	GX	male	Signet ring cell carcinoma	Body of stomach	not reported	Cystic, Mucinous and Serous Neoplasms	not reported	57	41-60	2.69199	1.51789	5.34282
337	TCGA-VQ-A94R-01A	1	1294	0.594128	0.177994	0.227877	0	0	0.99	-0.0312193	1.06612	G2	male	Adenocarcinoma, intestinal type	Gastric antrum	not reported	Adenomas and Adenocarcinomas	not reported	63	61-80	2.37718	0.926292	4.23942
338	TCGA-VQ-A94T-01A	1	342	0	0.607426	0.392574	0	0	0.63	-0.0110229	1.07977	G3	male	Carcinoma, diffuse type	Cardia, NOS	stage iiib	Adenomas and Adenocarcinomas	stage iii	73	61-80	0.838635	0.282089	3.1263
339	TCGA-VQ-A94U-01A	0	819	0	0.672862	0.327138	0	0	0.31	0.00673747	1.07563	G3	male	Signet ring cell carcinoma	Gastric antrum	stage iib	Cystic, Mucinous and Serous Neoplasms	stage ii	70	61-80	1.3388	1.16632	5.59727
340	TCGA-VQ-AA64-01A	1	560	0	0.604742	0.376419	0	0.0188391	0.81	-0.0166327	1.08956	G2	male	Adenocarcinoma, intestinal type	Cardia, NOS	stage iiib	Adenomas and Adenocarcinomas	stage iii	68	61-80	1.58237	0.802153	4.85346
341	TCGA-VQ-AA68-01A	0	1328	0.0796945	0.476185	0.444121	0	0	0.92	-0.022437	1.0793	G2	female	Tubular adenocarcinoma	Cardia, NOS	stage iiic	Adenomas and Adenocarcinomas	stage iii	52	41-60	2.33254	1.45449	2.64994
342	TCGA-VQ-AA69-01A	0	864	0	0.504395	0.495605	0	0	0.59	-0.00924421	1.08071	G2	male	Adenocarcinoma, NOS	Cardia, NOS	stage iiia	Adenomas and Adenocarcinomas	stage iii	35	21-40	0.729195	0.0980695	1.86992
343	TCGA-VQ-AA6A-01A	0	1184	0.203028	0.428	0.368972	0	0	0.95	-0.0253322	1.0719	G2	male	Adenocarcinoma, intestinal type	Cardia, NOS	stage iiic	Adenomas and Adenocarcinomas	stage iii	56	41-60	0.823289	0.25162	2.85529
344	TCGA-VQ-AA6D-01A	0	521	0	0.772169	0.211523	0.0163074	0	0.25	0.0199193	1.07998	G2	female	Tubular adenocarcinoma	Gastric antrum	stage iiia	Adenomas and Adenocarcinomas	stage iii	52	41-60	0.99171	0.275777	3.12633
345	TCGA-VQ-AA6F-01A	0	1646	0.0198129	0.607364	0.319114	0	0.0537096	0.62	-0.0106044	1.10137	G2	male	Adenocarcinoma, NOS	Cardia, NOS	stage iib	Adenomas and Adenocarcinomas	stage ii	57	41-60	3.7809	2.64739	4.20366
346	TCGA-VQ-AA6G-01A	1	792	0.613927	0	0.386073	0	0	0.94	-0.0242231	1.09393	G2	male	Adenocarcinoma, intestinal type	Cardia, NOS	stage iia	Adenomas and Adenocarcinomas	stage ii	68	61-80	1.19887	0.400137	3.27157
347	TCGA-VQ-AA6J-01A	0	838	0.411421	0.515817	0	0	0.072762	0.54	-0.0073352	1.07558	G3	male	Adenocarcinoma, intestinal type	Cardia, NOS	stage iiib	Adenomas and Adenocarcinomas	stage iii	75	61-80	3.35712	2.54339	4.90198
348	TCGA-VQ-AA6K-01A	1	378	0.255053	0.282911	0.462036	0	0	0.96	-0.025973	1.0805	G3	male	Signet ring cell carcinoma	Cardia, NOS	stage iiic	Cystic, Mucinous and Serous Neoplasms	stage iii	59	41-60	1.7147	0.76224	3.85215
349	TCGA-ZA-A8F6-01A	0	525	0	0.377477	0.622523	0	0	0.9	-0.0221186	1.0941	G2	male	Adenocarcinoma, intestinal type	Gastric antrum	stage ib	Adenomas and Adenocarcinomas	stage i	71	61-80	1.7937	0.885586	5.06135
350	TCGA-ZQ-A9CR-01A	1	24	0.210558	0.425487	0.363955	0	0	0.43	-0.00260427	1.06386	G3	female	Tubular adenocarcinoma	Gastric antrum	stage iiic	Adenomas and Adenocarcinomas	stage iii	79	61-80	2.71339	1.17954	5.92933
